# Supplementary material for: CD11c is not required by microglia to convey neuroprotection after prion infection
Source: PLoS One. 2023 Nov 1;18(11):e0293301. doi: 10.1371/journal.pone.0293301 (PMC10619787; doi:10.1371/journal.pone.0293301)
Supplement: S1 Data — (XLSX) [file pone.0293301.s001.xlsx]

## Sheet: Inflammation Array
Unigene	Refseq	Symbol	Description	Alternative names
Mm.235137	NM_007926	Aimp1	Aminoacyl tRNA synthetase complex-interacting multifunctional protein 1	9830137A06Rik/AIMP1/p43/EMAPII/Emap2/Scye1/p43
Mm.103205	NM_007553	Bmp2	Bone morphogenetic protein 2	AI467020/Bmp2a
Mm.1283	NM_011329	Ccl1	Chemokine (C-C motif) ligand 1	BF534335/I-309/Scya1/Tca-3
Mm.4686	NM_011330	Ccl11	Chemokine (C-C motif) ligand 11	Scya11/eotaxin
Mm.867	NM_011331	Ccl12	Chemokine (C-C motif) ligand 12	MCP-5/Scya12
Mm.41988	NM_011332	Ccl17	Chemokine (C-C motif) ligand 17	Abcd-2/Scya17/Scya17l/Tarc
Mm.6660	NM_011888	Ccl19	Chemokine (C-C motif) ligand 19	CKb11/ELC/MIP3B/Scya19/exodus-3
Mm.290320	NM_011333	Ccl2	Chemokine (C-C motif) ligand 2	AI323594/HC11/JE/MCAF/MCP-1/MCP1/SMC-CF/Scya2/Sigje
Mm.116739	NM_016960	Ccl20	Chemokine (C-C motif) ligand 20	CKb4/LARC/MIP-3A/MIP-3[a]/MIP3A/ST38/Scya20/exodus-1
Mm.12895	NM_009137	Ccl22	Chemokine (C-C motif) ligand 22	ABCD-1/DCBCK/MDC/Scya22
Mm.31505	NM_019577	Ccl24	Chemokine (C-C motif) ligand 24	CKb-6/MPIF-2/Scya24
Mm.1282	NM_011337	Ccl3	Chemokine (C-C motif) ligand 3	AI323804/G0S19-1/LD78alpha/MIP-1alpha/MIP1-(a)/MIP1-alpha/Mip1a/Scya3
Mm.244263	NM_013652	Ccl4	Chemokine (C-C motif) ligand 4	AT744.1/Act-2/MIP-1B/Mip1b/Scya4
Mm.284248	NM_013653	Ccl5	Chemokine (C-C motif) ligand 5	MuRantes/RANTES/SISd/Scya5/TCP228
Mm.137	NM_009139	Ccl6	Chemokine (C-C motif) ligand 6	MRP-1/Scya6/c10
Mm.341574	NM_013654	Ccl7	Chemokine (C-C motif) ligand 7	MCP-3/Scya7/fic/marc/mcp3
Mm.42029	NM_021443	Ccl8	Chemokine (C-C motif) ligand 8	1810063B20Rik/AB023418/HC14/MCP-2/Mcp2/Scya8
Mm.416125	NM_011338	Ccl9	Chemokine (C-C motif) ligand 9	CCF18/MRP-2/Scya10/Scya9
Mm.274927	NM_009912	Ccr1	Chemokine (C-C motif) receptor 1	Cmkbr1/Mip-1a-R
Mm.8021	NM_007721	Ccr10	Chemokine (C-C motif) receptor 10	Cmkbr9/Gpr2
Mm.6272	NM_009915	Ccr2	Chemokine (C-C motif) receptor 2	Cc-ckr-2/Ccr2a/Ccr2b/Ckr2/Ckr2a/Ckr2b/Cmkbr2/mJe-r
Mm.57050	NM_009914	Ccr3	Chemokine (C-C motif) receptor 3	CC-CKR3/CKR3/Cmkbr1l2/Cmkbr3
Mm.1337	NM_009916	Ccr4	Chemokine (C-C motif) receptor 4	C-C CKR-4/CHEMR1/Cmkbr4/LESTR/Sdf1r
Mm.14302	NM_009917	Ccr5	Chemokine (C-C motif) receptor 5	AM4-7/CD195/Cmkbr5
Mm.8007	NM_009835	Ccr6	Chemokine (C-C motif) receptor 6	CC-CKR-6/CCR-6/Cmkbr6/KY411
Mm.442098	NM_007720	Ccr8	Chemokine (C-C motif) receptor 8	C-C/C-C CKR-8/CC-CKR-8/CCR-8/CKR-8/Cmkbr8/mCCR8
Mm.4861	NM_011616	Cd40lg	CD40 ligand	CD154/CD40-L/Cd40l/HIGM1/IGM/IMD3/Ly-62/Ly62/T-BAM/TRAP/Tnfsf5/gp39
Mm.795	NM_007778	Csf1	Colony stimulating factor 1 (macrophage)	C87615/Csfm/MCSF/op
Mm.4922	NM_009969	Csf2	Colony stimulating factor 2 (granulocyte-macrophage)	Csfgm/GMCSF/Gm-CSf/MGI-IGM
Mm.1238	NM_009971	Csf3	Colony stimulating factor 3 (granulocyte)	Csfg/G-CSF/MGI-IG
Mm.103711	NM_009142	Cx3cl1	Chemokine (C-X3-C motif) ligand 1	AB030188/ABCD-3/AI848747/CX3C/Cxc3/D8Bwg0439e/Scyd1
Mm.21013	NM_008176	Cxcl1	Chemokine (C-X-C motif) ligand 1	Fsp/Gro1/KC/Mgsa/N51/Scyb1/gro
Mm.877	NM_021274	Cxcl10	Chemokine (C-X-C motif) ligand 10	C7/CRG-2/INP10/IP-10/IP10/Ifi10/Scyb10/gIP-10/mob-1
Mm.131723	NM_019494	Cxcl11	Chemokine (C-X-C motif) ligand 11	Cxc11/H174/I-tac/Ip9/Itac/Scyb11/Scyb9b/b-R1/betaR1
Mm.303231	NM_021704	Cxcl12	Chemokine (C-X-C motif) ligand 12	Pbsf/Scyb12/Sdf1/Tlsf/Tpar1
Mm.10116	NM_018866	Cxcl13	Chemokine (C-X-C motif) ligand 13	4631412M08Rik/ANGIE2/Angie/BCA-1/BLC/BLR1L/Scyb13
Mm.64326	NM_011339	Cxcl15	Chemokine (C-X-C motif) ligand 15	Il8/Scyb15/lungkine/weche
Mm.4660	NM_009141	Cxcl5	Chemokine (C-X-C motif) ligand 5	AMCF-II/ENA-78/GCP-2/LIX/Scyb5/Scyb6
Mm.766	NM_008599	Cxcl9	Chemokine (C-X-C motif) ligand 9	BB139920/CMK/Mig/MuMIG/Scyb9/crg-10
Mm.234466	NM_009909	Cxcr2	Chemokine (C-X-C motif) receptor 2	CD128/CDw128/Cmkar2/Gpcr16/IL-8Rh/IL-8rb/IL8RA/Il8rb/mIL-8RH
Mm.12876	NM_009910	Cxcr3	Chemokine (C-X-C motif) receptor 3	Cd183/Cmkar3
Mm.6246	NM_007551	Cxcr5	Chemokine (C-X-C motif) receptor 5	Blr1/CXC-R5/CXCR-5/Gpcr6/MDR15
Mm.3355	NM_010177	Fasl	Fas ligand (TNF superfamily, member 6)	APT1LG1/CD178/CD95-L/CD95L/Fas-L/Faslg/Tnfsf6/gld
Mm.240327	NM_008337	Ifng	Interferon gamma	IFN-g/Ifg
Mm.379327	NM_008348	Il10ra	Interleukin 10 receptor, alpha	AW553859/CDw210/CDw210a/Il10r/mIL-10R
Mm.4154	NM_008349	Il10rb	Interleukin 10 receptor, beta	6620401D04Rik/AI528744/CRF2-4/Crfb4/D16H21S58/D21S58h/IL-10R2/Il10r2
Mm.35814	NM_008350	Il11	Interleukin 11	IL-11
Mm.1284	NM_008355	Il13	Interleukin 13	Il-13
Mm.4392	NM_008357	Il15	Interleukin 15	AI503618/IL-15
Mm.10137	NM_010551	Il16	Interleukin 16	mKIAA4048
Mm.5419	NM_010552	Il17a	Interleukin 17A	Ctla-8/Ctla8/IL-17/IL-17A/Il17
Mm.59313	NM_019508	Il17b	Interleukin 17B	1110006O16Rik/1700006N07Rik/Zcyto7
Mm.222807	NM_145856	Il17f	Interleukin 17F	C87042/IL-17F
Mm.15534	NM_010554	Il1a	Interleukin 1 alpha	Il-1a
Mm.222830	NM_008361	Il1b	Interleukin 1 beta	IL-1beta/Il-1b
Mm.896	NM_008362	Il1r1	Interleukin 1 receptor, type I	CD121a/CD121b/IL-1R1/IL-iR/Il1r-1
Mm.882	NM_031167	Il1rn	Interleukin 1 receptor antagonist	F630041P17Rik/IL-1ra
Mm.393490	NM_021782	Il21	Interleukin 21	IL-21
Mm.222632	NM_145636	Il27	Interleukin 27	IL-27/IL-27p28/Il30/p28
Mm.35287	NM_008368	Il2rb	Interleukin 2 receptor, beta chain	CD122/IL-15Rbeta/IL15Rbeta/Il-2/15Rbeta/Il-2Rbeta/p70
Mm.2923	NM_013563	Il2rg	Interleukin 2 receptor, gamma chain	CD132/[g]c/gamma(c)/gc/p64
Mm.983	NM_010556	Il3	Interleukin 3	BPA/Csfmu/HCGF/Il-3/MCGF/PSF
Mm.182359	NM_133775	Il33	Interleukin 33	9230117N10Rik/Il-33/Il1f11/NF-HEV
Mm.276360	NM_021283	Il4	Interleukin 4	BSF-1/Il-4
Mm.4461	NM_010558	Il5	Interleukin 5	Il-5
Mm.3448	NM_008370	Il5ra	Interleukin 5 receptor, alpha	CD125/CDw125/Il5r
Mm.2856	NM_010559	Il6ra	Interleukin 6 receptor, alpha	CD126/IL-6R/IL-6R-alpha/IL-6RA/Il6r
Mm.4364	NM_010560	Il6st	Interleukin 6 signal transducer	5133400A03Rik/AA389424/BB405851/CD130/D13Ertd699e/gp130
Mm.3825	NM_008371	Il7	Interleukin 7	A630026I06Rik/Il-7/hlb368
Mm.87787	NM_010735	Lta	Lymphotoxin A	LT/LT-[a]/LT-alpha/LT[a]/LTalpha/Ltx/TNF-beta/TNFSF1/Tnfb/Tnfsf1b/hlb382
Mm.1715	NM_008518	Ltb	Lymphotoxin B	AI662801/LTbeta/Tnfc/Tnfsf3/p33
Mm.2326	NM_010798	Mif	Macrophage migration inhibitory factor	GIF/Glif
Mm.202727	NM_021524	Nampt	Nicotinamide phosphoribosyltransferase	1110035O14Rik/AI314458/AI480535/NAmPRTase/Pbef/Pbef1/Visfatin
Mm.131422	NM_001013365	Osm	Oncostatin M	OncoM
Mm.332490	NM_019932	Pf4	Platelet factor 4	Cxcl4/Scyb4
Mm.288474	NM_009263	Spp1	Secreted phosphoprotein 1	2AR/Apl-1/BNSP/BSPI/Bsp/ETA-1/Eta/OP/Opn/Opnl/Ric/Spp-1
Mm.1293	NM_013693	Tnf	Tumor necrosis factor	DIF/TNF-a/TNF-alpha/TNFSF2/TNFalpha/Tnfa/Tnfsf1a
Mm.15383	NM_008764	Tnfrsf11b	Tumor necrosis factor receptor superfamily, member 11b (osteoprotegerin)	OCIF/Opg/TR1
Mm.1062	NM_009425	Tnfsf10	Tumor necrosis factor (ligand) superfamily, member 10	A330042I21Rik/AI448571/APO-2L/Ly81/TL2/Trail
Mm.249221	NM_011613	Tnfsf11	Tumor necrosis factor (ligand) superfamily, member 11	Ly109l/ODF/OPG/OPGL/RANKL/Trance
Mm.8983	NM_023517	Tnfsf13	Tumor necrosis factor (ligand) superfamily, member 13	2310026N09Rik/April/Tall2/Trdl1
Mm.28835	NM_033622	Tnfsf13b	Tumor necrosis factor (ligand) superfamily, member 13b	BAFF/BLyS/D8Ertd387e/TALL-1/TALL1/THANK/TNFSF20/zTNF4
Mm.4994	NM_009452	Tnfsf4	Tumor necrosis factor (ligand) superfamily, member 4	Ath-1/Ath1/CD134L/OX-40L/Ox40l/TXGP1/Txgp1l/gp34
Mm.282184	NM_009505	Vegfa	Vascular endothelial growth factor A	Vegf/Vpf
Mm.328431	NM_007393	Actb	Actin, beta	Actx/E430023M04Rik/beta-actin
Mm.163	NM_009735	B2m	Beta-2 microglobulin	Ly-m11/beta2-m/beta2m
Mm.309092	NM_008084	Gapdh	Glyceraldehyde-3-phosphate dehydrogenase	Gapd
Mm.3317	NM_010368	Gusb	Glucuronidase, beta	AI747421/Gur/Gus/Gus-r/Gus-s/Gus-t/Gus-u/Gut/asd/g
Mm.2180	NM_008302	Hsp90ab1	Heat shock protein 90 alpha (cytosolic), class B member 1	90kDa/AL022974/C81438/Hsp84/Hsp84-1/Hsp90/Hspcb

## Sheet: C57BL6
	Up-Down Regulation (comparing to C57BL/6 Uninfected n=4)
	C57BL/6 RML 80dpi n=4			C57BL/6 RML 120dpi n=4			C57BL/6 RML Clinical n=4
Symbol	Fold Change	P value		Fold Change	P value		Fold Change	P value
Aimp1	1.28	0.000219259		1.16	0.00749836		1.3	0.00121017
Bmp2	1.3	0.00115834		1.1	0.285991		1.02	0.748481
Ccl1	1.33	0.0642195		1.4	0.0862031		1.39	0.0841777
Ccl11	1.73	0.385163		2.53	0.131067		1.1	0.871861
Ccl12	5.34	0.000189909		7.43	0.000153453		9.72	7.84854e-05
Ccl17	-1.03	0.894953		-1.6	0.0504611		1.26	0.479682
Ccl19	1.4	0.00279757		1.48	0.0229811		2.54	6.28154e-05
Ccl2	3.98	0.00116986		4.95	0.000279523		6.8	8.58497e-05
Ccl20	2.78	0.0465484		1.04	0.886174		1.52	0.363789
Ccl22	2.4	0.203353		3.73	0.0500242		3.16	0.168895
Ccl24	1.46	0.00847378		2.35	0.00181383		1.63	0.00225625
Ccl3	4.68	0.000953238		30.16	4.2325e-06		40.62	5.656e-06
Ccl4	3.89	4.24005e-05		13.33	3.528e-07		13.82	4.594e-07
Ccl5	3.89	0.0030016		4.19	0.00216009		3.77	0.00227116
Ccl6	2.63	0.000268761		12.64	5.282e-07		13.13	2.1422e-06
Ccl7	2.39	0.00101909		2.46	0.00422084		2.64	0.00657564
Ccl8	3.36	0.000722057		4.62	4.42218e-05		26.41	4.094e-07
Ccl9	4.15	0.0315864		12.98	0.00272722		13.54	0.0027512
Ccr1	1.14	0.790818		2.14	0.0604455		2.13	0.122368
Ccr10	-1.43	0.287797		-1.26	0.439946		-1.13	0.788691
Ccr2	3.64	0.109902		2.02	0.37538		4.14	0.102883
Ccr3	1.78	0.00446289		2.39	0.0043742		2.43	0.00160992
Ccr4	1.03	0.928361		1.56	0.402246		1.53	0.306603
Ccr5	1.47	0.0121638		1.57	0.00685166		1.73	0.0188573
Ccr6	1.08	0.836134		-1.05	0.941851		1.06	0.855267
Ccr8	1.42	0.00246959		1.38	0.0166668		2.3	0.0901163
Cd40lg	1.42	0.00246959		1.79	0.0486355		1.58	0.00790143
Csf1	1.11	0.326609		1.86	0.000240237		2.26	9.19175e-05
Csf2	-1.26	0.279143		-1.05	0.714199		1	0.974428
Csf3	1.55	0.529983		1.73	0.392883		1.49	0.508264
Cx3cl1	1.46	0.00192128		1.14	0.125252		-1.13	0.161721
Cxcl1	2.62	0.00418453		2.38	0.0850552		4.07	0.00468221
Cxcl10	6.63	2.05764e-05		7.69	1.32784e-05		6.17	5.57358e-05
Cxcl11	1.49	0.352234		2.78	0.0596413		3.16	0.0603501
Cxcl12	-1.11	0.374292		-1.23	0.0283938		-1.26	0.0393918
Cxcl13	2.4	0.0250337		13.9	0.00013087		22.57	8.92534e-05
Cxcl15	1.42	0.00246959		1.67	0.0297086		1.58	0.00790143
Cxcl5	5.42	1.7035e-06		9.97	3.6428e-05		7.33	8.49636e-05
Cxcl9	1.42	0.00246959		1.87	0.0690568		2.48	0.0341687
Cxcr2	1.48	0.311932		2.38	0.203709		1.23	0.478167
Cxcr3	1.41	0.602533		1.7	0.506939		3.08	0.233799
Cxcr5	2.8	0.067542		2.06	0.104488		1.28	0.409956
Fasl	1.79	0.114189		1.1	0.870443		2.47	0.0354543
Ifng	1.95	0.214123		2.57	0.148571		5.35	0.0601974
Il10ra	1.24	0.123576		1.7	0.00355206		2.46	0.000600781
Il10rb	1.44	0.00395032		1.94	0.000187684		2.51	1.51001e-05
Il11	1.03	0.895345		-1.14	0.722911		-1.3	0.365548
Il13	-1.38	0.381894		1.32	0.315034		-1.84	0.138847
Il15	1.7	0.00284097		1.89	0.000883624		1.86	0.000592917
Il16	1.01	0.982503		1.52	0.172038		1.29	0.474693
Il17a	1.42	0.00246959		1.46	0.0411504		1.58	0.00790143
Il17b	1.06	0.853916		1.54	0.163278		1.42	0.197459
Il17f	4.98	6.40492e-05		6.99	1.17277e-05		3.55	0.000582321
Il1a	1.59	0.061385		2.5	0.00235214		4.1	0.000523988
Il1b	2.87	0.000677582		3.88	0.00053996		3.27	0.00416481
Il1r1	-1.15	0.449984		1.12	0.543536		1.49	0.0199042
Il1rn	5.84	0.00205757		16.14	1.1834e-05		21.85	0.000118549
Il21	-1.06	0.807835		1.09	0.790423		1.03	0.919944
Il27	2.69	0.102933		1.5	0.497506		3.28	0.0653984
Il2rb	1.24	0.697412		1.37	0.618006		3.52	0.0446723
Il2rg	-1.04	0.848509		2.34	0.000250587		3.76	1.84949e-05
Il3	1.14	0.539688		1.11	0.657912		1.27	0.337342
Il33	1.18	0.0429828		1.51	0.000288002		1.77	5.65638e-05
Il4	1	>0.9999999999		1.63	0.10021		1.31	0.175323
Il5	1.26	0.711313		2.43	0.23056		2.23	0.292791
Il5ra	2.38	0.21653		1.71	0.410108		2.27	0.215178
Il6ra	-1.22	0.128922		1.03	0.772102		1.4	0.0280621
Il6st	1.14	0.0558763		1.22	0.00782594		1.43	0.00360506
Il7	1.25	0.546578		1.35	0.356938		1.5	0.286544
Lta	2.34	0.0493323		3.55	0.00250481		2.26	0.00652083
Ltb	1.83	0.0535864		2.26	0.00641195		2.35	0.00326321
Mif	-1.13	0.0207713		-1.23	0.000488754		-1.24	0.00219769
Nampt	1.07	0.0672182		1.03	0.253127		1.2	0.014302
Osm	1.85	0.34279		6.59	0.00173726		12.83	4.0821e-05
Pf4	1.22	0.0256093		1.39	0.118054		1.6	0.00166785
Spp1	1.13	0.386274		2.24	0.000116816		4.37	1.40904e-05
Tnf	2.01	0.20946		5.9	0.00713875		17.9	0.000382876
Tnfrsf11b	-1.06	0.746447		1.11	0.167025		1.28	0.0330792
Tnfsf10	1.5	0.0675156		1.35	0.191312		-1.03	0.908967
Tnfsf11	3.44	0.108345		8.51	0.00195268		28.04	0.000421944
Tnfsf13	1.1	0.524377		1.19	0.20489		1.24	0.208108
Tnfsf13b	1.38	0.015222		1.18	0.104962		1.41	0.0218002
Tnfsf4	1.36	0.00639895		1.63	0.152063		2.01	0.0278113
Vegfa	1.16	0.0333348		-1.11	0.0899122		-1.47	0.00109094

## Sheet: CD11cKO
Symbol	Up-Down Regulation (comparing to CD11c-/ uninfected n=4)
	CD11c-/- 80dpi n=4			CD11c-/- 120dpi n=4			CD11c-/- Clinical n=4
	Fold Change	P value		Fold Change	P value		Fold Change	P value
Aimp1	1.33	0.00233101		1.23	0.00157619		1.27	0.0390501
Bmp2	-1.94	0.0062533		-2.23	0.011397		-1.85	0.0133828
Ccl1	1.35	0.29215		1.66	0.149532		1.49	0.297525
Ccl11	1.63	0.171912		2.26	0.0153395		1.8	0.150779
Ccl12	5.24	0.00208358		8.81	0.000461555		5.43	0.00692164
Ccl17	1.14	0.535313		-1.33	0.18466		1.8	0.309778
Ccl19	1.15	0.488255		1.19	0.133585		-2.33	0.404125
Ccl2	4.91	0.0112917		7.08	0.00360372		7.86	0.00198929
Ccl20	-1.32	0.703804		1.39	0.709997		1.42	0.669858
Ccl22	-1.48	0.525733		-1.11	0.867767		-1.53	0.456796
Ccl24	1.34	0.495799		1.12	0.781372		1.29	0.520521
Ccl3	3.39	0.000177956		21.19	2.148e-07		17.8	9.644e-07
Ccl4	6.69	0.00146697		22.87	1.66455e-05		16.1	0.000497205
Ccl5	2.68	0.0475171		2.5	0.0511679		1.89	0.124003
Ccl6	2.57	0.00710908		11.6	6.44277e-05		8.26	0.000242184
Ccl7	2.8	0.0574636		2.91	0.0460111		3.17	0.0480227
Ccl8	8.93	0.0645192		10.56	0.0586893		14	0.0403256
Ccl9	1.78	0.422324		5.54	0.0511513		5.12	0.0535996
Ccr1	2.08	0.0902019		1.25	0.501242		2.33	0.0233632
Ccr10	-1.25	0.556624		-1.29	0.474242		-1.75	0.111371
Ccr2	3.93	0.0913384		3.09	0.036665		1.95	0.235429
Ccr3	1.01	0.913826		1.28	0.0419826		-1.2	0.710454
Ccr4	-1.15	0.850822		1.62	0.562733		-1.06	0.931171
Ccr5	1.38	0.0886502		1.97	0.00446315		1.32	0.293615
Ccr6	-1.31	0.592533		1.33	0.562433		-2.94	0.0436814
Ccr8	-1.1	0.884486		-1.01	0.983521		1.26	0.784353
Cd40lg	1.9	0.403412		1.32	0.68006		-1.17	0.804251
Csf1	-1.2	0.119551		1.36	0.00880175		1.39	0.00764906
Csf2	1.53	0.0724428		1.1	0.692505		1.03	0.811429
Csf3	-2.54	0.214337		-1.83	0.309602		-1.27	0.716664
Cx3cl1	-1.37	0.00243688		-1.6	0.000278209		-2.04	0.00017896
Cxcl1	2.74	0.153057		1.29	0.513568		2.44	0.0544134
Cxcl10	8.29	0.0131965		12.2	0.00562966		6.61	0.0257381
Cxcl11	-1.86	0.495036		-1.6	0.619321		-2.14	0.403943
Cxcl12	1.38	0.00212127		1.08	0.187182		1.02	0.821577
Cxcl13	1.36	0.646311		4.73	0.046241		4.41	0.0331023
Cxcl15	1.09	0.862553		1.19	0.733019		1.06	0.924373
Cxcl5	3.5	0.000415724		7.56	0.000177618		3.96	0.00865675
Cxcl9	-1.12	0.873256		1.22	0.798846		2.48	0.242263
Cxcr2	-1.44	0.59409		-2.14	0.28136		1.18	0.855755
Cxcr3	2.63	0.186443		1.12	0.809127		1.38	0.526734
Cxcr5	-1.73	0.41834		-1.38	0.481058		-4.53	0.014252
Fasl	1.52	0.217327		-1.12	0.701778		-1.6	0.357819
Ifng	-1.23	0.696989		1.59	0.459505		1.64	0.41652
Il10ra	-1.69	0.0239842		-1.13	0.485095		1.13	0.427884
Il10rb	1.22	0.0765246		1.49	0.0034946		1.67	0.00707608
Il11	-1.32	0.585999		-1.6	0.160446		-2.2	0.160134
Il13	-2.78	0.00442475		-3.68	0.0052133		-1.87	0.118054
Il15	1.46	0.000272937		1.78	0.000179681		1.71	0.000513565
Il16	-1.74	0.00196575		-1.26	0.245615		-1.37	0.107135
Il17a	1.74	0.000684134		1.88	0.00121296		1.68	0.166812
Il17b	-1.67	0.179877		1.2	0.674646		-2.01	0.431425
Il17f	2.25	0.177609		6.05	3.6486e-05		2.84	0.0108859
Il1a	2.84	0.0100528		4.58	0.00185878		4.84	0.000596357
Il1b	4.58	0.0468585		5.83	0.0167148		5.64	0.0189432
Il1r1	-1.21	0.20626		1.14	0.392708		1.16	0.23732
Il1rn	1.89	0.376645		5.78	0.0552481		3.87	0.108954
Il21	1.08	0.838801		-1.02	0.948705		1.18	0.70153
Il27	1.19	0.802744		1.51	0.489997		-1.16	0.828177
Il2rb	-1.5	0.533095		-1.14	0.820646		-1.64	0.525824
Il2rg	1.93	0.149942		2.36	0.0336045		2.26	0.120816
Il3	-1.23	0.711085		-1.23	0.710979		-1.38	0.625053
Il33	1.34	0.00305824		1.78	5.99192e-05		1.44	0.038094
Il4	-1.28	0.729548		1.19	0.745361		-1.28	0.535976
Il5	-3.51	0.0220863		1.09	0.829776		-3.32	0.0448037
Il5ra	-1.53	0.0746551		-1.55	0.246385		-2.08	0.149989
Il6ra	-1.39	0.127055		1.08	0.66203		1.38	0.167865
Il6st	1.13	0.167644		1.28	0.00264341		1.28	0.00725323
Il7	-1.85	0.319073		1.29	0.113787		1.39	0.0878239
Lta	-2.63	0.114992		-2.41	0.128601		-1.71	0.34448
Ltb	1.13	0.374283		-1.13	0.337623		-1.48	0.0704773
Mif	1.17	0.0112965		1.11	0.0121384		1.07	0.300755
Nampt	-1.04	0.654568		-1.06	0.180866		-1.15	0.211845
Osm	1.05	0.944509		4.97	0.00940433		6.42	0.000467796
Pf4	1.2	0.32524		1.29	0.162641		1.23	0.324601
Spp1	1.93	0.000108603		2.75	1.10567e-05		4.6	3.131e-07
Tnf	2	0.378522		4.94	0.112267		7.87	0.0167064
Tnfrsf11b	-1.04	0.561767		1.17	0.0521267		1.1	0.314284
Tnfsf10	1.98	0.0525316		1.32	0.383011		1.49	0.370236
Tnfsf11	2.24	0.421439		3.22	0.237511		12.96	0.0486107
Tnfsf13	-1	0.953113		-1.02	0.842447		-1.16	0.18925
Tnfsf13b	1.51	0.0132093		1.67	0.00447551		2.08	0.00138082
Tnfsf4	-1.7	0.265267		-1.41	0.448926		-1.52	0.437104
Vegfa	-1.03	0.300079		-1.27	0.000768166		-1.45	0.000510193

## Sheet: Uninfected baseline
	Up-Down Regulation (comparing to C57BL/6 Uninfected n=4)
	CD11c KO Uninfected n=4
Symbol	Fold Change	P value
Aimp1	1.02	0.643008
Bmp2	1.93	0.000992435
Ccl1	1.11	0.716513
Ccl11	1.6	0.429062
Ccl12	1.12	0.762969
Ccl17	1.2	0.377183
Ccl19	1.26	0.0515425
Ccl2	-1.59	0.306304
Ccl20	2.2	0.299141
Ccl22	2.61	0.142597
Ccl24	1.53	0.301048
Ccl3	1.57	0.0810644
Ccl4	-1.37	0.258815
Ccl5	1.8	0.193843
Ccl6	-1.18	0.466273
Ccl7	-1.25	0.63159
Ccl8	-1.82	0.56116
Ccl9	1.74	0.513268
Ccr1	1.25	0.427611
Ccr10	1.12	0.74843
Ccr2	1.12	0.885251
Ccr3	1.95	0.00310663
Ccr4	2.03	0.329639
Ccr5	1.07	0.720483
Ccr6	1.62	0.336962
Ccr8	1.86	0.365137
Cd40lg	1.93	0.253999
Csf1	1.27	0.0579803
Csf2	-1.2	0.295619
Csf3	3.18	0.145251
Cx3cl1	1.98	7.85925e-05
Cxcl1	1.33	0.440056
Cxcl10	-1.38	0.614093
Cxcl11	3.13	0.227573
Cxcl12	-1.18	0.0634062
Cxcl13	1.42	0.568344
Cxcl15	1.55	0.367869
Cxcl5	1.69	0.0196402
Cxcl9	1.92	0.364451
Cxcr2	4.33	0.060982
Cxcr3	1.14	0.838907
Cxcr5	5.26	0.00604148
Fasl	1.78	0.0843404
Ifng	1.68	0.408535
Il10ra	1.75	0.0118924
Il10rb	1.29	0.0511934
Il11	1.3	0.345987
Il13	2.63	0.0185991
Il15	1.24	0.0470732
Il16	2.03	0.0343898
Il17a	-1.02	0.719533
Il17b	1.57	0.308368
Il17f	1.48	0.00734529
Il1a	-1.39	0.306848
Il1b	-1.31	0.648379
Il1r1	1.36	0.0748217
Il1rn	2.47	0.171054
Il21	1.23	0.6146
Il27	2.44	0.19453
Il2rb	2.31	0.236262
Il2rg	-1.04	0.876394
Il3	1.82	0.325859
Il33	-1.34	0.000475982
Il4	1.06	0.833923
Il5	4.78	0.0507943
Il5ra	3.37	0.0715305
Il6ra	1.22	0.226501
Il6st	1.1	0.108944
Il7	1.27	0.433788
Lta	6.04	0.0079631
Ltb	3.04	0.000795081
Mif	-1.25	0.000167251
Nampt	1.12	0.0224444
Osm	1.34	0.31869
Pf4	1.06	0.590455
Spp1	-1.74	0.000319431
Tnf	1.05	0.942733
Tnfrsf11b	1.04	0.568642
Tnfsf10	-1.09	0.785901
Tnfsf11	1.69	0.577899
Tnfsf13	1.31	0.0849762
Tnfsf13b	-1.22	0.213124
Tnfsf4	2.74	0.0568526
Vegfa	1.36	0.000228635

## Sheet: 80dpi comparison
Symbol	Up-Down Regulation (comparing to C57BL/6 80dpi n=4)
	CD11c-/- 80dpi n=4
	Fold Change	P value
Aimp1	1.05	0.296034
Bmp2	-1.31	0.0767593
Ccl1	1.13	0.231163
Ccl11	1.51	0.319819
Ccl12	1.1	0.568188
Ccl17	1.4	0.150664
Ccl19	1.03	0.850537
Ccl2	-1.29	0.400749
Ccl20	-1.67	0.257493
Ccl22	-1.36	0.635642
Ccl24	1.4	0.102401
Ccl3	1.13	0.561
Ccl4	1.26	0.415446
Ccl5	1.24	0.462084
Ccl6	-1.21	0.288151
Ccl7	-1.06	0.723461
Ccl8	1.46	0.0914662
Ccl9	-1.34	0.306792
Ccr1	2.3	0.170726
Ccr10	1.29	0.471065
Ccr2	1.21	0.775202
Ccr3	1.11	0.388743
Ccr4	1.72	0.254371
Ccr5	1	0.946087
Ccr6	1.14	0.75384
Ccr8	1.19	0.122083
Cd40lg	2.58	0.104564
Csf1	-1.05	0.630745
Csf2	1.18	0.602518
Csf3	-1.24	0.74691
Cx3cl1	-1.02	0.835539
Cxcl1	1.39	0.565716
Cxcl10	-1.1	0.622625
Cxcl11	1.13	0.781534
Cxcl12	1.3	0.0442623
Cxcl13	-1.24	0.624878
Cxcl15	1.19	0.122083
Cxcl5	1.09	0.452419
Cxcl9	1.21	0.0779157
Cxcr2	2.03	0.113916
Cxcr3	2.11	0.319479
Cxcr5	1.08	0.905502
Fasl	1.51	0.269156
Ifng	-1.44	0.405013
Il10ra	-1.19	0.261788
Il10rb	1.09	0.174494
Il11	-1.05	0.919163
Il13	1.31	0.375962
Il15	1.07	0.489334
Il16	1.16	0.471516
Il17a	1.19	0.122083
Il17b	-1.13	0.615821
Il17f	-1.5	0.489978
Il1a	1.28	0.217121
Il1b	1.22	0.547596
Il1r1	1.3	0.152781
Il1rn	-1.25	0.654139
Il21	1.4	0.163039
Il27	1.08	0.898954
Il2rb	1.24	0.678039
Il2rg	1.92	0.10104
Il3	1.29	0.0752764
Il33	-1.18	0.0777362
Il4	-1.2	0.799392
Il5	1.08	0.834747
Il5ra	-1.08	0.83581
Il6ra	1.07	0.668102
Il6st	1.09	0.327062
Il7	-1.81	0.359043
Lta	-1.02	0.962934
Ltb	1.88	0.0286434
Mif	1.06	0.325218
Nampt	1.01	0.925858
Osm	-1.3	0.786845
Pf4	1.03	0.828368
Spp1	-1.02	0.873049
Tnf	1.04	0.946998
Tnfrsf11b	1.06	0.745675
Tnfsf10	1.21	0.297981
Tnfsf11	1.1	0.902704
Tnfsf13	1.19	0.184473
Tnfsf13b	-1.11	0.126034
Tnfsf4	1.19	0.122083
Vegfa	1.13	0.0444819

## Sheet: 120dpi comparison
Symbol	Fold Change (comparing to C57BL/6 120dpi n=4)
	CD11c-/- 120dpi n=4
	Fold Change	P value
Aimp1	1.08	0.0383122
Bmp2	-1.26	0.311402
Ccl1	1.31	0.257938
Ccl11	1.43	0.0944934
Ccl12	1.33	0.179985
Ccl17	1.44	0.106787
Ccl19	1.01	0.882771
Ccl2	-1.11	0.665767
Ccl20	2.95	0.105255
Ccl22	-1.59	0.447242
Ccl24	-1.37	0.125466
Ccl3	1.1	0.451405
Ccl4	1.25	0.0903051
Ccl5	1.07	0.782861
Ccl6	-1.29	0.184774
Ccl7	-1.05	0.754703
Ccl8	1.25	0.50736
Ccl9	-1.35	0.446121
Ccr1	-1.36	0.425169
Ccr10	1.1	0.756727
Ccr2	1.71	0.256294
Ccr3	1.04	0.813865
Ccr4	2.11	0.289068
Ccr5	1.34	0.0192513
Ccr6	2.27	0.300612
Ccr8	1.34	0.0756384
Cd40lg	1.43	0.45163
Csf1	-1.08	0.240889
Csf2	-1.18	0.717215
Csf3	1	>0.9999999999
Cx3cl1	1.08	0.242374
Cxcl1	-1.39	0.474166
Cxcl10	1.15	0.327135
Cxcl11	-1.42	0.525443
Cxcl12	1.12	0.0570367
Cxcl13	-2.07	0.111919
Cxcl15	1.1	0.651513
Cxcl5	1.28	0.406429
Cxcl9	1.24	0.621986
Cxcr2	-1.17	0.802727
Cxcr3	-1.33	0.679883
Cxcr5	1.84	0.19188
Fasl	1.44	0.555535
Ifng	1.04	0.953947
Il10ra	-1.1	0.467605
Il10rb	-1	>0.9999999999
Il11	-1.08	0.836688
Il13	-1.84	0.0535356
Il15	1.16	0.147858
Il16	1.06	0.786215
Il17a	1.26	0.221721
Il17b	1.23	0.494099
Il17f	1.28	0.257254
Il1a	1.31	0.149124
Il1b	1.15	0.431389
Il1r1	1.38	0.119501
Il1rn	-1.13	0.811062
Il21	1.1	0.653802
Il27	2.45	0.127263
Il2rb	1.48	0.476762
Il2rg	-1.04	0.818382
Il3	1.34	0.0756384
Il33	-1.14	0.100445
Il4	-1.29	0.621279
Il5	2.15	0.136168
Il5ra	1.27	0.578851
Il6ra	1.28	0.0688356
Il6st	1.16	0.0277536
Il7	1.22	0.248846
Lta	-1.42	0.320063
Ltb	1.19	0.310223
Mif	1.1	0.030752
Nampt	1.02	0.527095
Osm	1.01	0.977887
Pf4	-1.02	0.951789
Spp1	-1.42	0.00914658
Tnf	-1.14	0.860062
Tnfrsf11b	1.09	0.231048
Tnfsf10	-1.11	0.630211
Tnfsf11	-1.56	0.313382
Tnfsf13	1.08	0.417759
Tnfsf13b	1.16	0.00950064
Tnfsf4	1.19	0.580642
Vegfa	1.19	0.0123831

## Sheet: Clinical comparison
Symbol	Fold Change (comparing to C57BL/6 Clinical n=4)
	CD11c-/- Clinical n=4
	Fold Change	P value
Aimp1	-1.01	0.941874
Bmp2	1.03	0.896215
Ccl1	1.19	0.551684
Ccl11	2.6	0.0765091
Ccl12	-1.6	0.20626
Ccl17	1.71	0.38863
Ccl19	-4.72	0.152081
Ccl2	-1.38	0.099368
Ccl20	2.04	0.240235
Ccl22	-1.86	0.41764
Ccl24	1.22	0.189909
Ccl3	-1.46	0.0939283
Ccl4	-1.17	0.658889
Ccl5	-1.11	0.591597
Ccl6	-1.88	0.0296734
Ccl7	-1.04	0.907818
Ccl8	-3.43	0.00824482
Ccl9	-1.52	0.263247
Ccr1	1.38	0.483885
Ccr10	-1.38	0.463185
Ccr2	-1.9	0.2517
Ccr3	-1.5	0.425667
Ccr4	1.25	0.599106
Ccr5	-1.22	0.45311
Ccr6	-1.93	0.0487981
Ccr8	1.02	0.968101
Cd40lg	1.04	0.908315
Csf1	-1.28	0.0123577
Csf2	-1.06	0.898951
Csf3	1.68	0.31659
Cx3cl1	1.1	0.347446
Cxcl1	-1.25	0.545474
Cxcl10	-1.29	0.406442
Cxcl11	-2.17	0.168255
Cxcl12	1.09	0.438124
Cxcl13	-3.6	0.00316231
Cxcl15	1.04	0.908315
Cxcl5	-1.1	0.822272
Cxcl9	1.91	0.154061
Cxcr2	4.16	0.0736611
Cxcr3	-1.96	0.422161
Cxcr5	-1.1	0.783738
Fasl	-2.22	0.16741
Ifng	-1.94	0.384197
Il10ra	-1.25	0.102186
Il10rb	-1.17	0.188817
Il11	-1.3	0.610045
Il13	2.58	0.0527118
Il15	1.15	0.190513
Il16	1.15	0.614542
Il17a	1.04	0.908315
Il17b	-1.81	0.464492
Il17f	1.18	0.619843
Il1a	-1.18	0.18445
Il1b	1.32	0.30794
Il1r1	1.06	0.549005
Il1rn	-2.29	0.181225
Il21	1.41	0.340896
Il27	-1.56	0.480006
Il2rb	-2.51	0.188552
Il2rg	-1.74	0.17121
Il3	1.04	0.908315
Il33	-1.65	0.0116647
Il4	-1.57	0.176305
Il5	-1.54	0.453955
Il5ra	-1.4	0.518023
Il6ra	1.21	0.331751
Il6st	-1.01	0.937164
Il7	1.18	0.522598
Lta	1.57	0.20121
Ltb	-1.14	0.490268
Mif	1.06	0.448877
Nampt	-1.24	0.108234
Osm	-1.49	0.139631
Pf4	-1.24	0.283008
Spp1	-1.66	0.00347081
Tnf	-2.18	0.0788609
Tnfrsf11b	-1.12	0.287175
Tnfsf10	1.42	0.391093
Tnfsf11	-1.28	0.744299
Tnfsf13	-1.1	0.479997
Tnfsf13b	1.21	0.107005
Tnfsf4	-1.12	0.770367
Vegfa	1.38	0.00556248
