# Supplementary material for: CD11c is not required by microglia to convey neuroprotection after prion infection
Source: PLoS One. 2023 Nov 1;18(11):e0293301. doi: 10.1371/journal.pone.0293301 (PMC10619787; doi:10.1371/journal.pone.0293301)
Supplement: S2 Data — (XLSX) [file pone.0293301.s002.xlsx]

## Sheet: Phagocytosis Array
Unigene	Refseq	Symbol	Description	Alternative names
Mm.3969	NM_009605	Adipoq	Adiponectin, C1Q and collagen domain containing	30kDa/APN/Acdc/Acrp30/Ad/GBP28/adipo/apM1
Mm.3383	NM_007425	Ager	Advanced glycosylation end product-specific receptor	RAGE
Mm.248360	NM_010730	Anxa1	Annexin A1	Anx-1/Anx-A1/C430014K04Rik/Lpc-1/Lpc1
Mm.4128	NM_009465	Axl	AXL receptor tyrosine kinase	AI323647/Ark/Tyro7/Ufo
Mm.19131	NM_009778	C3	Complement component 3	AI255234/ASP/HSE-MSF/Plp
Mm.1971	NM_007591	Calr	Calreticulin	CRT/Calregulin
Mm.3460	NM_009841	Cd14	CD14 antigen	-
Mm.18628	NM_007643	Cd36	CD36 antigen	FAT/GPIV/Scarb3
Mm.423621	NM_009851	Cd44	CD44 antigen	AU023126/AW121933/AW146109/HERMES/Ly-24/Pgp-1
Mm.390865	NM_010581	Cd47	CD47 antigen (Rh-related antigen, integrin-associated signal transducer)	9130415E20Rik/AA407862/AI848868/AW108519/B430305P08Rik/IAP/Itgp
Mm.486145	NM_054059	Ceacam3	Carcinoembryonic antigen-related cell adhesion molecule 3	EG384557/Psg24/cea12
Mm.239516	NM_020008	Clec7a	C-type lectin domain family 7, member a	BGR/Clecsf12/beta-GR
Mm.257765	NM_013885	Clic4	Chloride intracellular channel 4 (mitochondrial)	D0Jmb3/TU-74/mc3s5/mtCLIC
Mm.157770	NM_007725	Cnn2	Calponin 2	AA408047/AI324678/Calpo2
Mm.218571	NM_130449	Colec12	Collectin sub-family member 12	CL-P1/SRCL/Scara4
Mm.280125	NM_133656	Crk	V-crk sarcoma virus CT10 oncogene homolog (avian)	Crk-I/Crk-II/Crk-III/Crk3/CrkIII/Crko/c-Crk/p38
Mm.28767	NM_007768	Crp	C-reactive protein, pentraxin-related	AI255847
Mm.795	NM_007778	Csf1	Colony stimulating factor 1 (macrophage)	C87615/Csfm/MCSF/op
Mm.4922	NM_009969	Csf2	Colony stimulating factor 2 (granulocyte-macrophage)	Csfgm/GMCSF/Gm-CSf/MGI-IGM
Mm.21974	NM_007783	Csk	C-src tyrosine kinase	AW212630/p50CSK
Mm.275188	NM_028775	Cyp2s1	Cytochrome P450, family 2, subfamily s, polypeptide 1	1200011C15Rik/AU041727/C79779
Mm.436572	NM_001033420	Dock1	Dedicator of cytokinesis 1	9130006G06Rik/AI854900/D630004B07Rik
Mm.380679	NM_033374	Dock2	Dedicator of cyto-kinesis 2	AI662014/AW122239/CED-5/Hch/MBC
Mm.342392	NM_198093	Elmo1	Engulfment and cell motility 1, ced-12 homolog (C. elegans)	6330578D22Rik/C230095H21Rik/CED-12
Mm.1626	NM_007987	Fas	Fas (TNF receptor superfamily member 6)	AI196731/APO1/APT1/CD95/TNFR6/Tnfrsf6/lpr
Mm.22673	NM_010185	Fcer1g	Fc receptor, IgE, high affinity I, gamma polypeptide	AI573376/CD23/FcR-gamma/FcR[g]/FcRgamma/Fce1g/FcepsilonRI/Ly-50
Mm.150	NM_010186	Fcgr1	Fc receptor, IgG, high affinity I	AI323638/AV092959/CD64/FcgammaRI/IGGHAFC
Mm.425062	NM_010187	Fcgr2b	Fc receptor, IgG, low affinity IIb	AI528646/CD32/F630109E10Rik/Fc[g]RII/FcgRII/Fcgr2/Fcgr2a/Fcr-2/Fcr-3/Ly-17/Ly-m20/LyM-1/Lym-1/fcRII
Mm.22119	NM_010188	Fcgr3	Fc receptor, IgG, low affinity III	CD16
Mm.4848	NM_008054	Fyn	Fyn proto-oncogene	AI448320/AW552119
Mm.133132	NM_028450	Gulp1	GULP, engulfment adaptor PTB domain containing 1	3110030A04Rik/5730529O06Rik/CED-6/Ced6/GULP/Gulp-2
Mm.240327	NM_008337	Ifng	Interferon gamma	IFN-g/Ifg
Mm.289824	NM_010743	Il1rl1	Interleukin 1 receptor-like 1	DER4/Fit-1/Ly84/ST2L/St2/St2-rs1/T1/T1/ST2
Mm.196943	NM_001134383	Iqsec1	IQ motif and Sec7 domain 1	AW561907/BC026481/BRAG2/D6Ertd349e/cI-43
Mm.262106	NM_008401	Itgam	Integrin alpha M	CD11b/CD18/CR3/CR3A/Cd11b/F730045J24Rik/Ly-40/MAC1/Mac-1/Mac-1a
Mm.227	NM_008402	Itgav	Integrin alpha V	1110004F14Rik/2610028E01Rik/CD51/D430040G12Rik
Mm.1137	NM_008404	Itgb2	Integrin beta 2	2E6/AI528527/Cd18/LAD/LCAMB/Lfa1/MF17
Mm.317331	NM_010747	Lyn	Yamaguchi sarcoma viral (v-yes-1) oncogene homolog	AA407514/Hck-2/p53Lyn/p56Lyn
Mm.311337	NM_011951	Mapk14	Mitogen-activated protein kinase 14	CSBP2/Crk1/Csbp1/Mxi2/PRKM14/PRKM15/p38/p38-alpha/p38MAPK/p38a/p38alpha
Mm.1856	NM_010766	Marco	Macrophage receptor with collagenous structure	AI323439/Ly112/Scara2
Mm.30045	NM_010776	Mbl2	Mannose-binding lectin (protein C) 2	L-MBP/MBL/MBL-C/MBP-C
Mm.114683	NM_134160	Mcoln3	Mucolipin 3	6720490O21Rik/TRPML3/Va
Mm.239655	NM_008587	Mertk	C-mer proto-oncogene tyrosine kinase	Eyk/Mer/Nyk/nmf12
Mm.1451	NM_008594	Mfge8	Milk fat globule-EGF factor 8 protein	AA408458/AI325141/MFG-E8/MP47/Mfgm/P47/SED1/lactadherin
Mm.2326	NM_010798	Mif	Macrophage migration inhibitory factor	GIF/Glif
Mm.138876	NM_010833	Msn	Moesin	C78546
Mm.213003	NM_010851	Myd88	Myeloid differentiation primary response gene 88	-
Mm.28498	NM_172729	Nod1	Nucleotide-binding oligomerization domain containing 1	C230079P11/Card4/F830007N14Rik/Nlrc1
Mm.343951	NM_008816	Pecam1	Platelet/endothelial cell adhesion molecule 1	C85791/Cd31/PECAM-1/Pecam
Mm.213128	NM_029094	Pik3cb	Phosphatidylinositol 3-kinase, catalytic, beta polypeptide	1110001J02Rik/AI447572/p110beta
Mm.217214	NM_008846	Pip5k1a	Phosphatidylinositol-4-phosphate 5-kinase, type 1 alpha	PI4P5K-I[b]/PIP5K1-beta/PIP5KIbeta/Pipk5b/STM7
Mm.4186	NM_008869	Pla2g4a	Phospholipase A2, group IVA (cytosolic, calcium-dependent)	Pla2g4/cPLA2/cPLA2-alpha/cPLA2alpha
Mm.486532	NM_011110	Pla2g5	Phospholipase A2, group V	PLA2/sPLA2
Mm.212039	NM_008875	Pld1	Phospholipase D1	AA536939/C85393/Pld1a/Pld1b
Mm.260177	NM_008876	Pld2	Phospholipase D2	PLD1C
Mm.24614	NM_011104	Prkce	Protein kinase C, epsilon	5830406C15Rik/PKC[e]/PKCepsilon/Pkce/R75156
Mm.127156	NM_011173	Pros1	Protein S (alpha)	AW214361
Mm.245395	NM_008960	Pten	Phosphatase and tensin homolog	2310035O07Rik/A130070J02Rik/AI463227/B430203M17Rik/MMAC1/TEP1
Mm.329123	NM_025887	Rab5a	RAB5A, member RAS oncogene family	2410015H04Rik/AI663973/AU021172/nnyRab5a
Mm.333233	NM_009005	Rab7	RAB7, member RAS oncogene family	Rab7a
Mm.292510	NM_009007	Rac1	RAS-related C3 botulinum substrate 1	AL023026/D5Ertd559e
Mm.1972	NM_009008	Rac2	RAS-related C3 botulinum substrate 2	AI323801/AI452260
Mm.27348	NM_019491	Rala	V-ral simian leukemia viral oncogene homolog A (ras related)	3010001O15Rik/AW322615/Ral/Rasl1
Mm.27832	NM_022327	Ralb	V-ral simian leukemia viral oncogene homolog B (ras related)	5730472O18Rik
Mm.24028	NM_144850	Rapgef3	Rap guanine nucleotide exchange factor (GEF) 3	2310016P22Rik/9330170P05Rik/Epac/Epac1
Mm.757	NM_016802	Rhoa	Ras homolog gene family, member A	Arha/Arha1/Arha2
Mm.282242	NM_016741	Scarb1	Scavenger receptor class B, member 1	AI120173/CD36/Cd36l1/Cla-1/Cla1/D5Ertd460e/Hdlq1/Hlb398/SR-B1/SR-BI/SRBI/Srb1/mSR-BI
Mm.250422	NM_008871	Serpine1	Serine (or cysteine) peptidase inhibitor, clade E, member 1	PAI-1/PAI1/Planh1
Mm.1321	NM_009160	Sftpd	Surfactant associated protein D	AI573415/SP-D/Sftp4
Mm.1374	NM_011426	Siglec1	Sialic acid binding Ig-like lectin 1, sialoadhesin	Cd169/Siglec-1/Sn
Mm.330924	NM_001002898	Sirpb1a	Signal-regulatory protein beta 1A	9930027N05Rik/SIRP-beta/Sirpb/Sirpb1
Mm.279611	NM_138673	Stab2	Stabilin 2	FEEL-2/FELL/MFEEL-2/STAB-2
Mm.18959	NM_026959	Stx18	Syntaxin 18	1810035L21Rik/4933425D03Rik/AU041562
Mm.375031	NM_011518	Syk	Spleen tyrosine kinase	Sykb
Mm.330731	NM_009373	Tgm2	Transglutaminase 2, C polypeptide	G[a]h/TG2/TGase2/tTG/tTGas
Mm.203952	NM_174989	Ticam1	Toll-like receptor adaptor molecule 1	AW046014/AW547018/TICAM-1/TRIF
Mm.33874	NM_126166	Tlr3	Toll-like receptor 3	AI957183
Mm.44889	NM_031178	Tlr9	Toll-like receptor 9	-
Mm.1293	NM_013693	Tnf	Tumor necrosis factor	DIF/TNF-a/TNF-alpha/TNFSF2/TNFalpha/Tnfa/Tnfsf1a
Mm.249221	NM_011613	Tnfsf11	Tumor necrosis factor (ligand) superfamily, member 11	Ly109l/ODF/OPG/OPGL/RANKL/Trance
Mm.1517	NM_011515	Vamp7	Vesicle-associated membrane protein 7	Sybl1/TI-VAMP/VAMP-7
Mm.248172	NM_011691	Vav1	Vav 1 oncogene	Vav/vav-T
Mm.4735	NM_009515	Was	Wiskott-Aldrich syndrome homolog (human)	U42471/Wasp
Mm.287544	NM_009524	Wnt5a	Wingless-related MMTV integration site 5A	8030457G12Rik/Wnt-5a
Mm.328431	NM_007393	Actb	Actin, beta	Actx/E430023M04Rik/beta-actin
Mm.163	NM_009735	B2m	Beta-2 microglobulin	Ly-m11/beta2-m/beta2m
Mm.309092	NM_008084	Gapdh	Glyceraldehyde-3-phosphate dehydrogenase	Gapd
Mm.3317	NM_010368	Gusb	Glucuronidase, beta	AI747421/Gur/Gus/Gus-r/Gus-s/Gus-t/Gus-u/Gut/asd/g
Mm.2180	NM_008302	Hsp90ab1	Heat shock protein 90 alpha (cytosolic), class B member 1	90kDa/AL022974/C81438/Hsp84/Hsp84-1/Hsp90/Hspcb

## Sheet: C57BL6
	Up-Down Regulation (comparing to B6 Uninfected n=4)
	C57BL/6 RML 80dpi n=4			C57BL/6 RML 121dpi n=4			C57BL/6 RML Clinical n=4
Symbol	Fold Change	P value		Fold Change	P value		Fold Change	P value
Adipoq	1.12	0.689951		-1.02	0.91621		1.61	0.156221
Ager	1.27	0.257466		1.73	0.0158082		2.02	0.0296194
Anxa1	1.03	0.874787		1.13	0.448748		1.73	0.0288143
Axl	1.39	0.00598374		2.08	0.000297359		2.48	3.1414e-06
C3	1.97	0.0114362		4.67	0.000174734		13.33	9.6004e-06
Calr	1.05	0.569377		1.01	0.893416		-1.2	0.0212342
Cd14	1.56	0.0230875		3.32	0.000267406		5.81	1.57814e-05
Cd36	1.36	0.167004		1.31	0.140878		1.62	0.0537887
Cd44	2	0.000289408		3.56	1.43942e-05		6.1	1.1417e-06
Cd47	1.12	0.165563		1.11	0.080046		1.07	0.127779
Ceacam3	1.65	0.161352		1.82	0.0661097		-1.02	0.970927
Clec7a	6.75	9.71655e-05		48.87	2.1753e-06		96.41	5.152e-07
Clic4	1.06	0.29751		1.12	0.102866		1.16	0.0268776
Cnn2	1.09	0.496387		1.43	0.00455877		1.99	0.000278704
Colec12	1.18	0.0527574		1.24	0.0720427		2.02	0.00031622
Crk	1.13	0.0231959		1.04	0.45867		1.06	0.0391038
Crp	-1.63	0.0349864		-1.41	0.201299		-1.14	0.507214
Csf1	1.47	0.0107146		2.08	0.000150812		3	1.86793e-05
Csf2	-1.26	0.279143		-1.05	0.714199		1	0.974428
Csk	-1.04	0.764728		1.27	0.00201705		1.15	0.131084
Cyp2s1	-1.12	0.307729		-1.27	0.0869828		-1.64	0.0340437
Dock1	1.13	0.00207269		1.33	0.000631361		1.36	0.000113386
Dock2	1.44	0.00197418		3.32	9.07955e-05		4.9	2.997e-07
Elmo1	1.09	0.161958		-1.05	0.390049		-1.07	0.248159
Fas	1.51	0.0176343		2.05	0.000296671		3.11	1.20363e-05
Fcer1g	1.9	0.0231028		3.34	0.000677154		4.48	0.000133634
Fcgr1	1.9	0.000142329		3.51	5.8746e-06		4.61	1.8272e-06
Fcgr2b	2.31	2.6901e-06		5.13	1.821e-07		9.45	9e-09
Fcgr3	1.38	0.0133249		2.54	4.58699e-05		3.69	2.1983e-06
Fyn	1.1	0.102436		-1.99	0.427875		1.23	0.00944371
Gulp1	1.33	0.0842471		-1.09	0.787394		1.33	0.0419834
Ifng	-1.29	0.354517		-1.08	0.883677		2.35	0.0169948
Il1rl1	-1.69	0.651786		2.28	0.451421		2.12	0.483275
Iqsec1	1.08	0.156205		1.02	0.785007		1.02	0.797317
Itgam	1.4	0.00437363		2.06	3.9974e-05		2.66	1.51e-07
Itgav	1.16	0.0645196		1.18	0.00187962		1.21	0.00151586
Itgb2	1.69	0.000921258		4.42	1.18981e-05		7.3	2.029e-07
Lyn	1.43	0.00565728		2.18	2.2267e-05		2.73	5.8032e-06
Mapk14	1.01	0.879004		-1.09	0.283243		-1.14	0.0708531
Marco	-2	0.0210279		-1.74	0.139657		-1.78	0.0608294
Mbl2	-1.67	0.414962		1.42	0.592299		1.56	0.329056
Mcoln3	2.15	0.15047		3.06	0.0174752		8.88	0.000201156
Mertk	-1	>0.9999999999		1.05	0.558713		1.24	0.035425
Mfge8	1.03	0.758541		1.05	0.534723		-1.11	0.320194
Mif	-1.08	0.120676		-1.09	0.104251		-1.02	0.722594
Msn	1.23	0.00580751		2.04	8.4247e-05		2.76	2.155e-07
Myd88	1.53	0.0299892		1.81	0.00291095		2.08	0.00131496
Nod1	1.2	0.384742		1.53	0.0354453		1.56	0.0295737
Pecam1	1.21	0.0572352		1.06	0.459858		1.03	0.777334
Pik3cb	1.29	0.000674545		1.13	0.0692707		1.02	0.746161
Pip5k1a	1.02	0.883448		1.01	0.93791		-1.28	0.00870132
Pla2g4a	1.18	0.101933		1.14	0.321499		1.15	0.171743
Pla2g5	1.15	0.0717409		1.62	0.000355789		1.77	8.44678e-05
Pld1	1.09	0.385872		1.12	0.323894		1.34	0.000877661
Pld2	1.28	0.0797476		1.38	0.0283939		1.51	0.0201871
Prkce	1.03	0.631796		1.04	0.619388		-1.09	0.320653
Pros1	1.58	0.000485554		2.55	5.4181e-06		3.36	8.205e-07
Pten	1.22	0.0260187		1.13	0.157166		1.04	0.601382
Rab5a	1.05	0.31669		-1.04	0.330602		-1.02	0.724091
Rab7	1.05	0.256277		1.02	0.337557		1.1	0.0650485
Rac1	1.12	0.0577284		1.08	0.171165		1.16	0.0590977
Rac2	1.55	0.00181884		3.14	4.056e-06		4.49	9.9123e-06
Rala	1.06	0.357372		1.02	0.576833		-1.12	0.113277
Ralb	1.15	0.00622419		1.19	0.00278751		1.32	0.0111067
Rapgef3	1.22	0.039756		1.27	0.0191975		1.49	0.00228291
Rhoa	1.14	0.00318811		1.19	0.000127045		1.34	0.000353302
Scarb1	1.09	0.154831		1.15	0.137525		1.19	0.101971
Serpine1	-1.27	0.278153		1.45	0.0798218		3.36	0.00545518
Sftpd	-1.42	0.00332891		-1.43	0.00730704		1	0.939351
Siglec1	-1.07	0.86362		1.81	0.0403799		4.17	8.25769e-05
Sirpb1a	1.48	0.602681		1.3	0.693071		6.13	0.00386933
Stab2	1.13	0.56039		1.03	0.893019		-1.08	0.690128
Stx18	1.1	0.0422536		-1.02	0.782324		-1	>0.9999999999
Syk	1.63	0.0853699		2.13	0.0108043		3.01	0.00227834
Tgm2	-1.02	0.787412		1.17	0.0414315		1.45	0.000507867
Ticam1	1.32	0.0211735		1.6	0.000851526		1.77	0.00597449
Tlr3	1.42	0.00654262		1.8	0.000105266		1.82	0.000107984
Tlr9	1.02	0.904025		1.99	0.0235372		3.33	0.000424259
Tnf	2.05	0.143376		7.77	0.000420396		18.42	2.94502e-05
Tnfsf11	1.25	0.482965		1.68	0.148201		7.22	0.00859825
Vamp7	1.14	0.0852777		1.02	0.656963		1.13	0.0572745
Vav1	1.39	0.026086		2.75	0.000644913		3.81	2.03978e-05
Was	1.92	0.0271875		3.03	0.00195402		4.32	0.000578387
Wnt5a	1.32	0.0158746		1.19	0.0511933		1.41	0.0042778

## Sheet: CD11cKO
Symbol	Up-Down Regulation (comparing to CD11c-/- Uninfected n=4)
	CD11c-/- 80dpi n=4			CD11c-/- 121dpi n=4			CD11c-/- Clinical n=4
	Fold Change	P value		Fold Change	P value		Fold Change	P value
Adipoq	-1.56	0.336829		-1.44	0.415086		-1.1	0.844871
Ager	1.15	0.524525		1.16	0.536354		1.65	0.182292
Anxa1	1.85	0.00684282		1.58	0.0342359		1.9	0.00137958
Axl	1.47	0.00493012		1.82	0.000981723		2.11	5.04078e-05
C3	2.87	0.0370782		5.83	0.00197532		10.5	0.000454514
Calr	1.12	0.00821752		1.13	0.00566159		-1.09	0.379551
Cd14	1.87	0.00421929		4.02	7.18111e-05		6.74	2.8624e-06
Cd36	1.31	0.172166		1.26	0.282107		1.34	0.121094
Cd44	1.45	0.00555262		2.53	7.58269e-05		3.38	2.17708e-05
Cd47	1.04	0.64574		-1.01	0.916637		1.01	0.90761
Ceacam3	1.33	0.664532		1.25	0.715988		2.05	0.301905
Clec7a	6.82	0.00083378		55.15	7.605e-06		51.98	4.20277e-05
Clic4	1.14	0.0963633		1.15	0.0526183		1.16	0.0455076
Cnn2	1.14	0.35323		1.23	0.079773		1.39	0.0496862
Colec12	1.26	0.0425522		1.24	0.0237806		1.69	9.44165e-05
Crk	1.03	0.733773		1.01	0.931562		1.04	0.576163
Crp	-1.02	0.648792		1.47	0.289888		1.1	0.360337
Csf1	1.12	0.103025		1.6	0.000566347		1.81	0.00152726
Csf2	1.53	0.0724428		1.1	0.692505		1.03	0.811429
Csk	-1.18	0.112037		-1.2	0.162115		1.04	0.806877
Cyp2s1	1.03	0.866116		-1.2	0.223629		-1.31	0.0745711
Dock1	1.1	0.25185		1.37	0.000587148		1.21	0.0169463
Dock2	1.02	0.929633		2.03	0.00764235		1.77	0.0703614
Elmo1	1.14	0.0295852		1.04	0.485852		1.05	0.396992
Fas	-1.05	0.488828		1.25	0.0215498		1.78	0.00728926
Fcer1g	1.22	0.539924		2.05	0.0529144		2.13	0.0429521
Fcgr1	3.13	0.00303215		4.71	0.000372979		3.76	0.014526
Fcgr2b	2.26	0.00189647		5.4	1.186e-07		7.21	7.53e-08
Fcgr3	1.64	0.00675818		3.16	8.6864e-06		4.11	8.4566e-06
Fyn	-1.17	0.0218202		-1.23	0.00472083		-1.27	0.000599792
Gulp1	1.13	0.3327		1.2	0.213671		1.24	0.217503
Ifng	1.17	0.814838		2.96	0.122176		1.86	0.459659
Il1rl1	1.47	0.234653		1.68	0.161167		1.26	0.524697
Iqsec1	-1.12	0.191053		-1.12	0.160631		-1.03	0.799929
Itgam	1.43	0.0068792		1.82	0.000616271		1.61	0.0415909
Itgav	1.16	0.208597		1.1	0.390867		1.2	0.11717
Itgb2	2.02	0.014183		5.41	7.14225e-05		5.98	5.10459e-05
Lyn	1.48	0.00941034		2.45	4.97732e-05		2.32	0.000134476
Mapk14	1.08	0.441359		-1.04	0.741082		-1.03	0.852147
Marco	-1.78	0.138384		-1.88	0.0682817		-1.86	0.0453937
Mbl2	2.65	0.0459976		1.55	0.32675		1.33	0.600548
Mcoln3	-1.18	0.691675		1.41	0.372364		2.98	0.00697382
Mertk	-1.12	0.0747228		1.11	0.0844512		1.26	0.206173
Mfge8	-1.04	0.551913		-1.08	0.205478		-1.44	0.017568
Mif	1.03	0.668516		1.03	0.607507		-1.05	0.523971
Msn	1.48	0.0080103		2.28	8.32756e-05		2.58	3.22617e-05
Myd88	1.39	0.0338663		1.48	0.0208052		1.42	0.105118
Nod1	-1.05	0.612622		-1.05	0.803871		1.02	0.840794
Pecam1	1.51	0.0216196		1.25	0.108577		1.55	0.00874621
Pik3cb	1.06	0.424466		-1.05	0.456873		1.15	0.056748
Pip5k1a	1.18	0.0839748		1.15	0.0134649		-1.05	0.26374
Pla2g4a	1.27	0.0171582		1.38	0.0554451		1.12	0.553957
Pla2g5	3.17	0.287648		3.16	0.287617		4.11	0.202377
Pld1	1.03	0.663343		1	>0.9999999999		1.12	0.142432
Pld2	1.13	0.186721		1.13	0.125498		1.12	0.258568
Prkce	-1.08	0.363926		-1.31	0.0495843		-1.32	0.0458444
Pros1	1.77	0.000194851		2.5	1.45191e-05		3.25	1.6054e-06
Pten	1.11	0.237604		-1.05	0.448544		-1.03	0.663823
Rab5a	1.14	0.100138		1.08	0.210556		1.2	0.0363685
Rab7	1.06	0.0360305		1.07	0.0380423		1.16	0.00142787
Rac1	1.06	0.370952		1.07	0.370957		1.17	0.0157943
Rac2	2	0.00870588		3.18	0.00025463		3.05	0.000346346
Rala	1.2	0.043804		-1.02	0.619584		-1.01	0.899172
Ralb	-1.04	0.531125		1.06	0.377783		-1.06	0.28812
Rapgef3	-1.28	0.00869478		-1	>0.9999999999		-1.01	0.937635
Rhoa	1.1	0.0241441		1.14	0.0425181		1.13	0.0171243
Scarb1	-1.16	0.0833367		-1.27	0.129873		-1.58	0.00111578
Serpine1	-1.15	0.255981		1.58	0.0174884		2.93	0.00296592
Sftpd	-1.03	0.545528		1.19	0.294776		1.1	0.393119
Siglec1	3.65	0.0310784		5.93	0.00855112		7.99	0.00439309
Sirpb1a	5.22	0.0266269		1.7	0.233865		3.46	0.0579473
Stab2	-1.08	0.31869		-1.21	0.0951269		1.16	0.438397
Stx18	1.11	0.0396608		1.04	0.297936		1.08	0.0938121
Syk	1.18	0.634065		1.57	0.183992		1.73	0.125525
Tgm2	1.32	0.0506251		1.52	0.00911538		1.53	0.00610751
Ticam1	-1.41	0.0180299		-1.05	0.63218		1.02	0.839486
Tlr3	1.48	0.00846621		1.6	6.28646e-05		1.79	2.44827e-05
Tlr9	1.75	0.172157		2.63	0.0199307		2.47	0.02817
Tnf	2.55	0.169491		7.52	0.00352669		10.04	0.00126017
Tnfsf11	-1.03	0.936615		1.12	0.682212		3.4	0.105122
Vamp7	-1.01	0.887031		1.01	0.86019		1.19	0.0534455
Vav1	1.32	0.213814		2.77	3.39989e-05		3.2	2.51166e-05
Was	1.53	0.00816706		2.69	1.80094e-05		3.09	6.3901e-06
Wnt5a	1.11	0.147021		1.08	0.288519		1.15	0.0353703

## Sheet: Uninfected baseline
Symbol	Up-Down Regulation (comparing to B6 Uninfected n=4)
	CD11cKO Uninfected n=4
	Fold Change	P value
Adipoq	1.38	0.445482
Ager	1.38	0.126335
Anxa1	-1.34	0.0334388
Axl	1.01	0.934044
C3	-1.48	0.33533
Calr	-1.11	0.0721619
Cd14	-1.22	0.241937
Cd36	1.08	0.699501
Cd44	1.24	0.0929616
Cd47	1.05	0.444304
Ceacam3	-1.48	0.468812
Clec7a	-1.08	0.831624
Clic4	-1.16	0.069383
Cnn2	1.22	0.0664254
Colec12	1.02	0.76043
Crk	1.04	0.621452
Crp	-1.62	0.0325501
Csf1	1.14	0.14145
Csf2	-1.2	0.295619
Csk	1.03	0.631346
Cyp2s1	-1.37	0.0506082
Dock1	-1.14	0.0250384
Dock2	-4.75	2.23884e-05
Elmo1	1	0.895655
Fas	1.57	0.0017096
Fcer1g	1.61	0.191511
Fcgr1	-1.46	0.125981
Fcgr2b	-1.08	0.282407
Fcgr3	-1.29	0.0309636
Fyn	1.31	0.00171447
Gulp1	1.07	0.607783
Ifng	1.14	0.829634
Il1rl1	1.45	0.726603
Iqsec1	1.04	0.618843
Itgam	-1.66	0.00068625
Itgav	1.01	0.893042
Itgb2	-1.31	0.165229
Lyn	-1.03	0.765138
Mapk14	-1.11	0.372437
Marco	-1.56	0.164303
Mbl2	-1.91	0.226846
Mcoln3	1.04	0.838743
Mertk	1.15	0.100265
Mfge8	1.12	0.105889
Mif	-1.12	0.118128
Msn	-1.17	0.111716
Myd88	1.02	0.871228
Nod1	1.42	0.0665895
Pecam1	-1.1	0.475431
Pik3cb	1.07	0.2239
Pip5k1a	-1.11	0.169639
Pla2g4a	-1.05	0.659064
Pla2g5	-2.3	0.430918
Pld1	-1.03	0.598873
Pld2	1.16	0.282914
Prkce	1.07	0.442945
Pros1	-1.05	0.446938
Pten	1.17	0.0948932
Rab5a	-1.06	0.298375
Rab7	-1.12	0.00500904
Rac1	-1.07	0.268764
Rac2	-1.1	0.556367
Rala	-1.08	0.15336
Ralb	1.09	0.0932691
Rapgef3	1.29	0.00779281
Rhoa	1.02	0.722661
Scarb1	1.27	0.0256548
Serpine1	1.02	0.918072
Sftpd	-1.41	0.00119803
Siglec1	-2.75	0.0727836
Sirpb1a	1.21	0.749812
Stab2	1.08	0.68705
Stx18	-1.11	0.0465358
Syk	1.07	0.806056
Tgm2	-1.12	0.33411
Ticam1	1.42	0.0131769
Tlr3	1.04	0.524468
Tlr9	-1.25	0.496555
Tnf	1.66	0.277268
Tnfsf11	1.27	0.553934
Vamp7	1.05	0.480145
Vav1	1.05	0.715912
Was	1.17	0.5028
Wnt5a	1.26	0.01406

## Sheet: 80dpi comparison
Symbol	Up-Down Regulation (comparing to C57BL/6 80 dpi n=4)
	CD11c-/- 80 dpi n=4
	Fold Change	P values
Adipoq	-1.27	0.48486
Ager	1.26	0.316824
Anxa1	1.34	0.122919
Axl	1.07	0.497036
C3	-1.01	0.954431
Calr	-1.05	0.571683
Cd14	-1.03	0.841218
Cd36	1.04	0.833623
Cd44	-1.11	0.165649
Cd47	-1.03	0.785103
Ceacam3	-1.82	0.259198
Clec7a	-1.07	0.663211
Clic4	-1.08	0.144071
Cnn2	1.27	0.155003
Colec12	1.1	0.354968
Crk	-1.06	0.320319
Crp	-1.02	0.834799
Csf1	-1.14	0.194682
Csf2	1.6	0.077754
Csk	-1.1	0.465746
Cyp2s1	-1.19	0.0826402
Dock1	-1.17	0.0613805
Dock2	-6.68	6.86823e-05
Elmo1	1.05	0.392807
Fas	-1.01	0.95386
Fcer1g	1.03	0.875765
Fcgr1	1.13	0.409183
Fcgr2b	-1.1	0.541012
Fcgr3	-1.09	0.531172
Fyn	1.01	0.798286
Gulp1	-1.1	0.490514
Ifng	1.72	0.154703
Il1rl1	3.61	0.0490591
Iqsec1	-1.16	0.019372
Itgam	-1.63	0.00117596
Itgav	1.01	0.928326
Itgb2	-1.1	0.520757
Lyn	1.01	0.946638
Mapk14	-1.05	0.560463
Marco	-1.39	0.290348
Mbl2	2.32	0.153475
Mcoln3	-2.43	0.170946
Mertk	1.03	0.805587
Mfge8	1.05	0.483058
Mif	-1.01	0.723497
Msn	1.02	0.780163
Myd88	-1.08	0.620818
Nod1	1.12	0.502035
Pecam1	1.13	0.23165
Pik3cb	-1.14	0.105284
Pip5k1a	1.04	0.687717
Pla2g4a	1.03	0.559886
Pla2g5	1.2	0.0608055
Pld1	-1.09	0.431922
Pld2	1.02	0.794061
Prkce	-1.04	0.494217
Pros1	1.06	0.408903
Pten	1.06	0.387724
Rab5a	1.02	0.739664
Rab7	-1.1	0.0396313
Rac1	-1.13	0.0404796
Rac2	1.17	0.245213
Rala	1.04	0.630912
Ralb	-1.1	0.142637
Rapgef3	-1.2	0.0470652
Rhoa	-1.02	0.588195
Scarb1	-1	0.887103
Serpine1	1.13	0.362252
Sftpd	-1.02	0.834799
Siglec1	1.42	0.391375
Sirpb1a	4.27	0.0869758
Stab2	-1.13	0.260362
Stx18	-1.1	0.0345464
Syk	-1.29	0.409802
Tgm2	1.21	0.0698452
Ticam1	-1.32	0.0301438
Tlr3	1.08	0.512337
Tlr9	1.36	0.245159
Tnf	2.07	0.26975
Tnfsf11	-1.02	0.937171
Vamp7	-1.1	0.337932
Vav1	1	>0.9999999999
Was	-1.07	0.612225
Wnt5a	1.06	0.452902

## Sheet: 120 dpi comparison
Symbol	Up-Down Regulation (comparing to C57BL/6 120 dpi n=4)
	CD11c-/- 120 dpi n=4
	Fold Change	P value
Adipoq	-1.02	0.930862
Ager	-1.07	0.724575
Anxa1	1.05	0.837022
Axl	-1.13	0.294711
C3	-1.18	0.169913
Calr	1	0.808607
Cd14	-1.01	0.928647
Cd36	1.04	0.841253
Cd44	-1.13	0.207868
Cd47	-1.07	0.295292
Ceacam3	-2.14	0.102334
Clec7a	1.05	0.658026
Clic4	-1.13	0.0459281
Cnn2	1.05	0.553864
Colec12	1.03	0.790448
Crk	1.01	0.910196
Crp	1.28	0.52883
Csf1	-1.14	0.155376
Csf2	-1.04	0.845221
Csk	-1.47	0.00864071
Cyp2s1	-1.29	0.094762
Dock1	-1.11	0.0677233
Dock2	-7.75	2.54551e-05
Elmo1	1.09	0.112783
Fas	-1.05	0.594268
Fcer1g	-1.01	0.962084
Fcgr1	-1.09	0.421183
Fcgr2b	-1.02	0.719742
Fcgr3	-1.04	0.681297
Fyn	2.11	0.38941
Gulp1	1.41	0.323376
Ifng	1.04	0.953947
Il1rl1	1.07	0.826417
Iqsec1	-1.09	0.030489
Itgam	-1.89	0.000239101
Itgav	-1.06	0.286138
Itgb2	-1.07	0.57894
Lyn	1.09	0.205946
Mapk14	-1.07	0.18806
Marco	-1.69	0.156837
Mbl2	-1.75	0.360422
Mcoln3	-2.08	0.144125
Mertk	1.21	0.043728
Mfge8	-1.02	0.831384
Mif	-1.01	0.716504
Msn	-1.05	0.553613
Myd88	-1.2	0.195784
Nod1	-1.13	0.514855
Pecam1	1.07	0.353547
Pik3cb	-1.11	0.183462
Pip5k1a	1.02	0.761735
Pla2g4a	1.16	0.372288
Pla2g5	-1.18	0.0838122
Pld1	-1.16	0.220061
Pld2	-1.05	0.321492
Prkce	-1.27	0.0550305
Pros1	-1.08	0.294019
Pten	-1.01	0.810641
Rab5a	1.06	0.218626
Rab7	-1.07	0.00667745
Rac1	-1.08	0.207699
Rac2	-1.08	0.217952
Rala	-1.13	0.0279801
Ralb	-1.04	0.544693
Rapgef3	1.01	0.84194
Rhoa	-1.03	0.553915
Scarb1	-1.15	0.352174
Serpine1	1.11	0.362698
Sftpd	1.21	0.286451
Siglec1	1.19	0.448106
Sirpb1a	1.59	0.397886
Stab2	-1.15	0.308165
Stx18	-1.05	0.201735
Syk	-1.27	0.350292
Tgm2	1.16	0.0609708
Ticam1	-1.18	0.0577453
Tlr3	-1.08	0.198455
Tlr9	1.05	0.83223
Tnf	1.61	0.162052
Tnfsf11	-1.18	0.387487
Vamp7	1.04	0.509135
Vav1	1.06	0.684475
Was	1.04	0.662385
Wnt5a	1.15	0.0932678

## Sheet: Clinical comparison
Symbol	Up-Down Regulation (comparing to C57BL/6 Clinical n=4)
	CD11c-/- Clinical n=4
	Fold Change	P value
Adipoq	-1.29	0.574628
Ager	1.13	0.747222
Anxa1	-1.23	0.326269
Axl	-1.16	0.012966
C3	-1.88	0.00188963
Calr	-1.01	0.894758
Cd14	-1.05	0.572983
Cd36	-1.12	0.563518
Cd44	-1.46	0.00440281
Cd47	-1.02	0.624885
Ceacam3	1.41	0.545223
Clec7a	-2	0.0329388
Clic4	-1.16	0.00664134
Cnn2	-1.17	0.272872
Colec12	-1.17	0.124016
Crk	1.02	0.687958
Crp	-1.29	0.0713455
Csf1	-1.45	0.0192754
Csf2	-1.16	0.461561
Csk	-1.07	0.641351
Cyp2s1	-1.09	0.631295
Dock1	-1.28	0.00241823
Dock2	-13.16	3.12679e-05
Elmo1	1.13	0.0617928
Fas	-1.11	0.476707
Fcer1g	-1.3	0.0505859
Fcgr1	-1.78	0.139963
Fcgr2b	-1.41	0.000504963
Fcgr3	-1.16	0.142226
Fyn	-1.19	0.00662962
Gulp1	1	>0.9999999999
Ifng	-1.11	0.863245
Il1rl1	-1.16	0.615645
Iqsec1	-1	>0.9999999999
Itgam	-2.74	0.00107862
Itgav	1	>0.9999999999
Itgb2	-1.6	0.00137474
Lyn	-1.21	0.0484534
Mapk14	-1	>0.9999999999
Marco	-1.63	0.0521416
Mbl2	-2.24	0.117436
Mcoln3	-2.85	0.0147017
Mertk	1.17	0.384309
Mfge8	-1.17	0.30573
Mif	-1.16	0.0631359
Msn	-1.26	0.000947604
Myd88	-1.44	0.0964529
Nod1	-1.08	0.47956
Pecam1	1.37	0.00625203
Pik3cb	1.21	0.0331168
Pip5k1a	1.09	0.080304
Pla2g4a	-1.08	0.713461
Pla2g5	1.01	0.890403
Pld1	-1.23	0.0107249
Pld2	-1.17	0.172081
Prkce	-1.12	0.271625
Pros1	-1.09	0.141446
Pten	1.09	0.282698
Rab5a	1.15	0.0887213
Rab7	-1.06	0.217672
Rac1	-1.06	0.348708
Rac2	-1.61	0.00427149
Rala	1.03	0.682097
Ralb	-1.29	0.022032
Rapgef3	-1.16	0.163424
Rhoa	-1.16	0.00996604
Scarb1	-1.48	0.0041122
Serpine1	-1.12	0.714309
Sftpd	-1.29	0.0713455
Siglec1	-1.44	0.0662627
Sirpb1a	-1.47	0.316518
Stab2	1.36	0.151521
Stx18	-1.03	0.423845
Syk	-1.63	0.105049
Tgm2	-1.06	0.286154
Ticam1	-1.22	0.189328
Tlr3	1.02	0.727893
Tlr9	-1.69	0.0225067
Tnf	-1.1	0.644801
Tnfsf11	-1.67	0.510405
Vamp7	1.1	0.170814
Vav1	-1.13	0.170293
Was	-1.2	0.109
Wnt5a	1.03	0.675067
