# Supplementary material for: CD11c is not required by microglia to convey neuroprotection after prion infection
Source: PLoS One. 2023 Nov 1;18(11):e0293301. doi: 10.1371/journal.pone.0293301 (PMC10619787; doi:10.1371/journal.pone.0293301)
Supplement: S3 Data — (XLSX) [file pone.0293301.s003.xlsx]

## Sheet: Focal Adhesion Array
Unigene	Refseq	Symbol	Description	Alternative names
Mm.253564	NM_134156	Actn1	Actinin, alpha 1	3110023F10Rik/Actn1a
Mm.37638	NM_033268	Actn2	Actinin alpha 2	1110008F24Rik
Mm.81144	NM_021895	Actn4	Actinin alpha 4	C77391
Mm.6645	NM_009652	Akt1	Thymoma viral proto-oncogene 1	Akt/PKB/PKB/Akt/PKBalpha/Rac
Mm.177194	NM_007434	Akt2	Thymoma viral proto-oncogene 2	2410016A19Rik/AW554154/PKB/PKBbeta
Mm.235194	NM_011785	Akt3	Thymoma viral proto-oncogene 3	AI851531/D930002M15Rik/Nmf350
Mm.35059	NM_009706	Arhgap5	Rho GTPase activating protein 5	p190-B/p190B
Mm.3758	NM_009954	Bcar1	Breast cancer anti-estrogen resistance 1	AI385681/Cas/Crkas
Mm.19306	NM_009794	Capn2	Calpain 2	AI326419/Capa-2/Capa2/m-calpain/m-calpin
Mm.28278	NM_007616	Cav1	Caveolin 1, caveolae protein	Cav/Cav-1
Mm.396075	NM_016900	Cav2	Caveolin 2	AI447843
Mm.3924	NM_007617	Cav3	Caveolin 3	AI385751/Cav-3/M-cav
Mm.1022	NM_009861	Cdc42	Cell division cycle 42 homolog (S. cerevisiae)	AI747189/AU018915
Mm.280125	NM_133656	Crk	V-crk sarcoma virus CT10 oncogene homolog (avian)	Crk-I/Crk-II/Crk-III/Crk3/CrkIII/Crko/c-Crk/p38
Mm.21048	NM_007764	Crkl	V-crk sarcoma virus CT10 oncogene homolog (avian)-like	1110025F07Rik/AA589403/AI325100/Crkol
Mm.291928	NM_007614	Ctnnb1	Catenin (cadherin associated protein), beta 1	Bfc/Catnb/Mesc
Mm.195916	NM_001305980	Diaph1	Diaphanous related formin 1	D18Wsu154e/Dia1/Diap1/Drf1/p140mDia
Mm.436572	NM_001033420	Dock1	Dedicator of cytokinesis 1	9130006G06Rik/AI854900/D630004B07Rik
Mm.478284	NM_134448	Dst	Dystonin	2310001O04Rik/A830042E19Rik/AW554249/BP230/BPAG1-n/Bpag/Bpag1/Macf2/ah/athetoid/dt/mKIAA0728/nmf203/nmf339
Mm.295533	NM_010227	Flna	Filamin, alpha	ABP-280/Dilp2/F730004A14Rik/Fln1/GENA 379/filamin-1
Mm.489652	NM_134080	Flnb	Filamin, beta	AL024016/Fln-b
Mm.4848	NM_008054	Fyn	Fyn proto-oncogene	AI448320/AW552119
Mm.439649	NM_008163	Grb2	Growth factor receptor bound protein 2	AA408164/Ash
Mm.394930	NM_019827	Gsk3b	Glycogen synthase kinase 3 beta	7330414F15Rik/8430431H08Rik/C86142/GSK-3/GSK-3beta/GSK3
Mm.334313	NM_008284	Hras	Harvey rat sarcoma virus oncogene 1	H-ras/Ha-ras/Harvey-ras/Hras-1/Hras1/Kras2/c-H-ras/c-Ha-ras/c-rasHa/ras
Mm.274846	NM_010562	Ilk	Integrin linked kinase	AA511515/ESTM24
Mm.317280	NM_001033228	Itga1	Integrin alpha 1	CD49A/E130012M19Rik/Vla1
Mm.34883	NM_176922	Itga11	Integrin alpha 11	4732459H24Rik
Mm.5007	NM_008396	Itga2	Integrin alpha 2	CD49B/DX5
Mm.26646	NM_010575	Itga2b	Integrin alpha 2b	AI172977/CD41/CD41B/GpIIb/alphaIIb
Mm.57035	NM_013565	Itga3	Integrin alpha 3	AA407068/CD49C/GAPB3
Mm.31903	NM_010576	Itga4	Integrin alpha 4	CD49D/Itga4B
Mm.16234	NM_010577	Itga5	Integrin alpha 5 (fibronectin receptor alpha)	Cd49e/Fnra/VLA5
Mm.225096	NM_008397	Itga6	Integrin alpha 6	5033401O05Rik/AI115430/Cd49f/VLA-6
Mm.179747	NM_008398	Itga7	Integrin alpha 7	[a]7/alpha7
Mm.329997	NM_001001309	Itga8	Integrin alpha 8	AI447669
Mm.335520	NM_133721	Itga9	Integrin alpha 9	(alpha)9/2610002H11Rik/6720458D17Rik/AI461869/D130073C02/D9Ertd428e
Mm.1618	NM_008400	Itgal	Integrin alpha L	(p180)/Cd11a/LFA-1/LFA-1A/Ly-15/Ly-21
Mm.262106	NM_008401	Itgam	Integrin alpha M	CD11b/CD18/CR3/CR3A/Cd11b/F730045J24Rik/Ly-40/MAC1/Mac-1/Mac-1a
Mm.227	NM_008402	Itgav	Integrin alpha V	1110004F14Rik/2610028E01Rik/CD51/D430040G12Rik
Mm.263396	NM_010578	Itgb1	Integrin beta 1 (fibronectin receptor beta)	4633401G24Rik/AA409975/AA960159/CD29/ENSMUSG00000051907/Fnrb/Gm9863/gpIIa
Mm.1137	NM_008404	Itgb2	Integrin beta 2	2E6/AI528527/Cd18/LAD/LCAMB/Lfa1/MF17
Mm.87150	NM_016780	Itgb3	Integrin beta 3	CD61/GP3A/INGRB3
Mm.213873	NM_001005608	Itgb4	Integrin beta 4	AA407042/C230078O20/CD104
Mm.6424	NM_010580	Itgb5	Integrin beta 5	AA475909/AI874634/ESTM23/[b]-5/[b]5/[b]5A/[b]5B/beta-5/beta5
Mm.98193	NM_021359	Itgb6	Integrin beta 6	2210409C20Rik/4831415H04Rik
Mm.260227	NM_011035	Pak1	P21 protein (Cdc42/Rac)-activated kinase 1	AW045634/PAK-1/Paka
Mm.234204	NM_177326	Pak2	P21 protein (Cdc42/Rac)-activated kinase 2	5330420P17Rik/A130002K10Rik/AI836325/D16Ertd269e/PAK-2/mKIAA4182
Mm.40035	NM_008778	Pak3	P21 protein (Cdc42/Rac)-activated kinase 3	PAK-3/Pak65alpha/Pak65beta/Stk4
Mm.21876	NM_027470	Pak4	P21 protein (Cdc42/Rac)-activated kinase 4	5730488L07Rik/AW555722/mKIAA1142
Mm.143763	NM_020606	Parva	Parvin, alpha	2010012A22Rik/5430400F08Rik/AI225929/AU042898/Actp/CH-ILKBP/Parvin
Mm.323892	NM_133167	Parvb	Parvin, beta	AI595373/AW742462/D15Gsk1/affixin
Mm.251356	NM_022321	Parvg	Parvin, gamma	AI413459
Mm.10504	NM_011062	Pdpk1	3-phosphoinositide dependent protein kinase 1	Pdk1
Mm.24222	NM_008844	Pip5k1c	Phosphatidylinositol-4-phosphate 5-kinase, type 1 gamma	AI115456/AI835305/Pip5kIgamma
Mm.234912	NM_011117	Plec	Plectin	AA591047/AU042537/EBS1/PCN/PLTN/Plec1
Mm.222178	NM_011101	Prkca	Protein kinase C, alpha	AI875142/Pkca
Mm.207496	NM_008855	Prkcb	Protein kinase C, beta	A130082F03Rik/PKC-Beta/Pkcb/Prkcb1/Prkcb2
Mm.7980	NM_011102	Prkcg	Protein kinase C, gamma	PKCgamma/Pkcc/Prkcc
Mm.245395	NM_008960	Pten	Phosphatase and tensin homolog	2310035O07Rik/A130070J02Rik/AI463227/B430203M17Rik/MMAC1/TEP1
Mm.254494	NM_007982	Ptk2	PTK2 protein tyrosine kinase 2	FAK/FRNK/Fadk/mKIAA4203/p125FAK
Mm.18714	NM_011223	Pxn	Paxillin	AW108311/AW123232/Pax
Mm.292510	NM_009007	Rac1	RAS-related C3 botulinum substrate 1	AL023026/D5Ertd559e
Mm.1972	NM_009008	Rac2	RAS-related C3 botulinum substrate 2	AI323801/AI452260
Mm.184163	NM_029780	Raf1	V-raf-leukemia viral oncogene 1	6430402F14Rik/AA990557/BB129353/Craf1/D830050J10Rik/Raf-1/c-Raf/v-Raf
Mm.365961	NM_145541	Rap1a	RAS-related protein-1a	AI848598/G-22K/Krev-1/Rap1
Mm.233009	NM_024457	Rap1b	RAS related protein 1b	2810443E11Rik
Mm.298274	NM_054050	Rapgef1	Rap guanine nucleotide exchange factor (GEF) 1	4932418O06Rik/C3G/Grf2
Mm.44561	NM_011245	Rasgrf1	RAS protein-specific guanine nucleotide-releasing factor 1	AI844718/CDC25/CDC25Mm/Gnrp/Grf1/Grfbeta/P190-A/Ras-GRF1/p190/p190RhoGEF
Mm.757	NM_016802	Rhoa	Ras homolog gene family, member A	Arha/Arha1/Arha2
Mm.6710	NM_009071	Rock1	Rho-associated coiled-coil containing protein kinase 1	1110055K06Rik/Rock-I
Mm.276024	NM_009072	Rock2	Rho-associated coiled-coil containing protein kinase 2	B230113H15Rik/ROKalpha/Rho-kinase/Rock-II/Rock2m/mKIAA0619
Mm.86595	NM_011368	Shc1	Src homology 2 domain-containing transforming protein C1	Shc/ShcA/p66/p66shc
Mm.360004	NM_009231	Sos1	Son of sevenless homolog 1 (Drosophila)	4430401P03Rik/9630010N06/AI449023
Mm.3770	NM_001135559	Sos2	Son of sevenless homolog 2 (Drosophila)	SOS-2/mSOS-2
Mm.22845	NM_009271	Src	Rous sarcoma oncogene	AW259666/pp60c-src
Mm.208601	NM_011602	Tln1	Talin 1	Tln
Mm.309975	NM_027884	Tns1	Tensin 1	1110018I21Rik/1200014E20Rik/AI648117/E030018G17Rik/E030037J05Rik/Tns
Mm.9684	NM_009499	Vasp	Vasodilator-stimulated phosphoprotein	-
Mm.248172	NM_011691	Vav1	Vav 1 oncogene	Vav/vav-T
Mm.179011	NM_009500	Vav2	Vav 2 oncogene	2810040F13Rik/AI847175
Mm.279361	NM_009502	Vcl	Vinculin	9430097D22/AA571387/AI462105/AW545629
Mm.282303	NM_011777	Zyx	Zyxin	9530098H06Rik/R75157

## Sheet: C57BL6
	Up-Down Regulation (comparing to C57BL/6 Uninfected n=4)
	C57BL/6 80dpi n=4			C57BL/6 120dpi n=4			C57BL/6 Clinical n=4
Symbol	Fold Change	P value		Fold Change	P value		Fold Change	P value
Actn1	-1.23	0.0120054		-1.36	0.00235468		-1.33	0.00950143
Actn2	1.23	0.155507		-1.1	0.448359		-1.2	0.124518
Actn4	-1.12	0.0210866		-1.1	0.00980179		-1.09	0.00832255
Akt1	1.18	0.00796024		1.19	0.00710734		1.08	0.0729798
Akt2	1.36	0.00103077		1.58	0.000313971		1	>0.9999999999
Akt3	-2.07	0.200777		-1.49	0.000114257		-1.24	0.00257795
Arhgap5	1.17	0.092499		1.21	0.0221584		1.16	0.0254811
Bcar1	-1.04	0.691081		1.04	0.684639		-1	0.939006
Capn2	1.47	0.00146592		1.65	1.23024e-05		1.56	1.00832e-05
Cav1	1.23	0.0721756		1.33	0.0161621		1.24	0.00695047
Cav2	1.46	0.000603157		1.64	0.000811135		1.64	0.000922032
Cav3	-1.09	0.890616		1.27	0.599335		1.13	0.79976
Cdc42	1.92	0.35814		1.8	0.40274		1.99	0.334779
Crk	1.27	0.0013591		1.25	0.00198379		1.05	0.147719
Crkl	1.01	0.889999		1	>0.9999999999		-1.08	0.366277
Ctnnb1	1.12	0.03909		1.08	0.150142		1.12	0.0607377
Diaph1	1.34	0.00481553		1.22	0.0220258		-1.02	0.613395
Dock1	1.24	0.00829191		1.54	0.000395542		1.24	0.0032461
Dst	1.45	0.00223031		1.41	0.00309628		1.15	0.169428
Flna	1.49	0.00196684		1.78	0.000375508		1.65	1.55719e-05
Flnb	1.36	0.0630559		1.22	0.151963		1.19	0.188021
Fyn	1.11	0.0496057		1.12	0.0696072		1.13	0.0270406
Grb2	1.13	0.0639681		1.11	0.0870772		1.01	0.889843
Gsk3b	1.29	0.00326896		1.21	0.00942027		-1.05	0.259367
Hras	-1	>0.9999999999		-1.08	0.00272868		-1.33	1.05151e-05
Ilk	1.14	0.0141239		1.15	0.0170863		1.2	0.00259847
Itga1	1.72	0.00214897		1.65	0.00298024		1.48	0.0045934
Itga11	1.32	0.0973529		1.29	0.132255		-1.11	0.628344
Itga2	1.53	0.238757		2.37	0.00955734		3.23	0.00556897
Itga2b	1.66	0.000585302		2.04	0.00353046		1.73	0.00150847
Itga3	1.32	0.0497282		1.33	0.0727282		1.38	0.0241394
Itga4	1.31	0.178483		1.29	0.144336		1.22	0.218208
Itga5	-1.11	0.729924		1.2	0.0418103		1.6	0.00218675
Itga6	1.75	8.94521e-05		2.25	2.0191e-06		1.79	0.000306219
Itga7	1.84	0.0087335		2.61	0.000520988		1.51	0.0521038
Itga8	1.66	0.0095891		1.68	0.000338484		1.33	0.0106351
Itga9	1.32	0.0349941		1.28	0.0489485		-1.11	0.38876
Itgal	1.05	0.851842		1.61	0.0959314		2.09	0.0189462
Itgam	1.58	0.000338173		2.41	1.93964e-05		2.76	1.5652e-06
Itgav	1.25	0.032365		1.3	0.00472467		1.14	0.0704469
Itgb1	1.26	0.00790881		1.31	0.0149134		1.44	0.000960327
Itgb2	1.75	0.00313859		4.63	5.6482e-06		6.77	5.183e-07
Itgb3	1.2	0.0625225		1.6	0.0109117		1.51	0.0061381
Itgb4	1.04	0.519445		-1.02	0.378737		-1.03	0.73396
Itgb5	1.2	0.0266226		2.13	1.51529e-05		2.13	0.000199301
Itgb6	2.32	0.00269956		1.43	0.407749		1.44	0.234012
Pak1	1.22	0.00459219		1.14	0.00490534		-1.02	0.719187
Pak2	1.32	0.0070596		1.36	0.00372622		1.26	0.00392602
Pak3	1.35	0.0052818		1.22	0.0156321		1.03	0.659738
Pak4	1.3	0.00255261		1.6	0.000717723		1.21	0.212823
Parva	1.47	0.156298		1.44	0.170718		1.21	0.455595
Parvb	1.21	0.067707		1.34	0.0128338		1.2	0.0200716
Parvg	1.35	0.00894667		2.33	8.1881e-05		2.34	5.61239e-05
Pdpk1	1.41	0.00131038		1.31	0.00311563		-1.09	0.172866
Pip5k1c	1.12	0.153247		-1.04	0.433887		-1.3	0.0231781
Plec	1.26	0.0509925		1.15	0.0438291		1.12	0.443826
Prkca	1.23	0.0294887		1.19	0.033534		-1.17	0.100664
Prkcb	1.23	0.0633013		1.18	0.0770151		-1.18	0.0766279
Prkcg	1.27	0.0125442		1.24	0.0183108		-1.21	0.0265584
Pten	1.52	0.270027		1.41	0.359046		1.36	0.403857
Ptk2	1.21	0.0603419		1.14	0.0878985		-1.13	0.0643448
Pxn	1.13	0.467236		1.34	0.115865		1.33	0.116036
Rac1	1.14	0.0177831		1.16	0.0162299		1.19	0.0135661
Rac2	1.79	0.00089331		3.69	5.0745e-06		4.05	9.405e-07
Raf1	1.33	0.00836784		1.33	0.00924144		1.18	0.065136
Rap1a	1.29	0.00970718		1.24	0.00806963		1.22	0.0157274
Rap1b	1.24	8.43101e-05		1.22	0.00939138		1.36	2.29419e-05
Rapgef1	1.17	0.0766239		1.21	0.0466163		1.07	0.218472
Rasgrf1	-1.06	0.274034		-1.3	0.00455993		-1.11	0.0865786
Rhoa	1.05	0.422822		1.2	0.0128103		1.28	0.00114337
Rock1	1.23	0.0498163		1.28	0.0135054		1.17	0.0346813
Rock2	1.16	0.0621329		-1.07	0.291671		-1.19	0.0561533
Shc1	1.01	0.915505		1.02	0.817726		1.3	0.00448228
Sos1	1.42	0.00284901		1.43	0.00324016		1.05	0.529267
Sos2	1.3	0.0144208		1.27	0.0272983		-1.01	0.827299
Src	1.08	0.305888		1.12	0.251821		-1.04	0.591972
Tln1	1.15	0.103392		1.33	0.0204618		1.51	0.00782698
Tns1	1.22	0.00431488		1.34	0.00110812		1.16	0.0712773
Vasp	1.28	0.0635504		1.88	0.00124766		1.62	0.00735346
Vav1	1.46	0.000489974		2.55	2.85676e-05		3.3	9.329e-07
Vav2	1.28	0.00620144		1.4	0.00954013		1.39	0.000179451
Vcl	1.18	0.0159214		1.23	0.013485		1.14	0.0178824
Zyx	-1	0.902621		-1.08	0.7495		1.17	0.048848

## Sheet: CD11cKO
Symbol	Up-Down Regulation (comparing to CD11c-/- Uninfected n=4)
	CD11c-/- 80dpi n=4			CD11c-/- 120dpi n=4			CD11c-/- Clinincal n=4
	Fold Change	P value		Fold Change	P value		Fold Change	P value
Actn1	-1.16	0.0180561		-1.38	0.000223224		-1.27	0.00607927
Actn2	1.14	0.0864841		-1.2	0.131935		-1.31	0.0688041
Actn4	-1.23	4.73703e-05		-1.1	0.0155685		-1.1	0.118484
Akt1	1.15	0.0490843		1.16	0.021102		1.02	0.71274
Akt2	1.53	0.00048511		1.63	0.000526075		-1.02	0.871468
Akt3	-1.23	0.0350135		-1.5	0.00365224		-1.19	0.100116
Arhgap5	1.27	0.00453446		-1.22	0.509299		1.12	0.143924
Bcar1	-1.36	0.00166666		1.04	0.598576		1.01	>0.9999999999
Capn2	1.53	0.000277529		1.56	0.00178207		1.5	0.000948507
Cav1	1.79	1.9225e-05		1.52	9.3344e-05		1.19	0.279062
Cav2	1.55	0.00158502		1.56	0.00248551		1.39	0.0092325
Cav3	1.33	0.43921		1.31	0.238433		-1.38	0.383095
Cdc42	1.14	0.00243402		-1.01	0.72975		1.1	0.0615533
Crk	1.43	0.000274233		1.26	0.00096047		1.1	0.121812
Crkl	1.04	0.573493		-1.01	0.957059		1.11	0.170648
Ctnnb1	1.16	0.0197259		1.13	0.0495548		1.1	0.12476
Diaph1	1.43	0.00520346		1.1	0.274367		1.12	0.231152
Dock1	1.49	0.000966167		1.49	0.0271983		1.28	0.0128265
Dst	1.34	0.00228563		1.07	0.648544		1.01	0.846664
Flna	1.42	5.31383e-05		1.62	0.000382195		1.43	0.000541185
Flnb	1.36	0.0216468		1.1	0.303632		1.11	0.422278
Fyn	-1.19	0.00555149		-1.11	0.0490414		-1.14	0.0869417
Grb2	1.3	0.00497632		1.16	0.05486		1.1	0.175245
Gsk3b	1.32	0.00103173		1.14	0.0530453		1	>0.9999999999
Hras	1.24	0.000509864		1.12	0.0224677		-1.13	0.0073368
Ilk	1.29	0.00280272		1.21	0.00320015		1.2	0.00496695
Itga1	1.7	0.002021		1.22	0.156322		1.32	0.0430246
Itga11	1.09	0.72712		-1.08	0.835201		-1.22	0.259779
Itga2	1.69	0.00660926		1.78	0.0588053		2.25	0.0254223
Itga2b	1.77	0.00861656		1.58	0.0168369		1.48	0.0504295
Itga3	1.51	0.0301412		1.36	0.056911		1.47	0.0280441
Itga4	1.34	0.00418281		1.12	0.0880915		1.08	0.503026
Itga5	1.08	0.580397		1.23	0.178646		1.52	0.00504942
Itga6	1.88	8.116e-06		1.98	1.67492e-05		1.61	0.00302372
Itga7	1.95	0.000281233		2.58	0.000344877		1.34	0.0768515
Itga8	1.72	0.00761432		1.34	0.061476		1.15	0.464447
Itga9	1.35	0.0166524		1.2	0.063121		-1.07	0.408695
Itgal	1.5	0.0462757		-1.27	0.538632		1.06	0.734342
Itgam	1.71	0.000272436		2.17	0.000212032		1.59	0.0196572
Itgav	1.43	0.00196662		1.29	0.00888185		1.17	0.0996556
Itgb1	1.25	0.000571112		1.36	0.00171979		1.27	0.000152585
Itgb2	2.43	0.00243374		5.56	0.000144372		5.32	4.7334e-05
Itgb3	1.44	0.02145		1.31	0.122658		1.36	0.0428365
Itgb4	1.15	0.0343118		1.09	0.151226		-1.04	0.783399
Itgb5	1.49	0.00377341		2.7	1.10565e-05		2.2	6.8149e-05
Itgb6	-1.04	0.90235		1.59	0.0376634		1.37	0.129128
Pak1	1.28	0.000428889		1.08	0.0724803		-1.03	0.655805
Pak2	1.32	0.000474469		1.34	0.00710081		1.21	0.00207814
Pak3	1.39	0.000340592		1.14	0.0486931		-1.03	0.672611
Pak4	1.15	0.154205		1.28	0.00562575		1.03	0.799177
Parva	1.43	0.000242171		1.34	0.000241347		1.19	0.010101
Parvb	1.13	0.0227171		1.21	0.00332388		1.05	0.506441
Parvg	1.81	0.00146862		3.3	3.76847e-05		2.37	0.000597979
Pdpk1	1.46	0.000871174		1.01	0.93947		1	>0.9999999999
Pip5k1c	-1.18	0.0285236		-1	>0.9999999999		-1.13	0.0356079
Plec	-1.04	0.496048		1.02	0.802495		-1.1	0.295459
Prkca	1.18	0.0342809		1.1	0.200977		-1.04	0.551694
Prkcb	1.34	0.00882167		1.05	0.660066		-1.14	0.176614
Prkcg	1.27	0.000868664		1.18	0.0404025		-1.1	0.200388
Pten	1.12	0.0864221		-1.07	0.381086		1.05	0.365432
Ptk2	1.31	0.00230166		1.24	0.0076788		1.02	0.815975
Pxn	1.12	0.185469		1.25	0.0288771		1.16	0.168751
Rac1	1.23	0.00796377		1.12	0.168404		1.21	0.017785
Rac2	2.19	0.00987148		3.97	0.000396		3.87	0.000182367
Raf1	1.15	0.0599987		1.19	0.0294437		1.11	0.163124
Rap1a	1.32	0.0015821		1.04	0.566569		1.08	0.161703
Rap1b	1.26	0.00275385		1.24	0.0197878		1.18	0.00136822
Rapgef1	1.12	0.0669586		1.09	0.175935		1.13	0.32004
Rasgrf1	-1.26	0.0339625		-1.26	0.0346497		-1.06	0.517434
Rhoa	1.02	0.703671		1.15	0.0529942		1.25	0.00779067
Rock1	1.45	0.0133339		1.25	0.108749		1.19	0.164572
Rock2	1.24	0.00919231		-1.08	0.268978		-1.06	0.410143
Shc1	1.14	0.159072		-1	0.984274		1.44	0.00452775
Sos1	1.32	0.000380084		1.36	0.00097725		1.07	0.20525
Sos2	1.33	0.00861793		1.27	0.0200996		1.13	0.129845
Src	-1.01	0.66437		1.1	0.025692		-1.05	0.569461
Tln1	1.12	0.288973		1.61	0.00214644		1.45	0.00696802
Tns1	1.25	0.0328552		1.4	0.000446632		1.25	0.166363
Vasp	1.31	0.027678		1.83	0.000248903		1.58	0.00978817
Vav1	1.77	0.00269933		3.32	7.93039e-05		3.46	2.51172e-05
Vav2	1.24	0.00688927		1.35	0.000471934		1.32	0.00464712
Vcl	1.23	0.0024845		1.06	0.287559		-1.01	0.886847
Zyx	-1.15	0.0295251		-1.11	0.144839		1.04	0.731945

## Sheet: Uninfected baseline
Symbol	Up-Down Regulation (comparing to C57BL/6 Uninfected n=4)
	CD11c-/- Uninfected
	Fold Change	P value
Actn1	1.1	0.228594
Actn2	1.14	0.274936
Actn4	1.05	0.0600125
Akt1	1.17	0.023187
Akt2	-1.02	0.649919
Akt3	-1.04	0.53496
Arhgap5	1.06	0.408431
Bcar1	1.01	0.88264
Capn2	1.02	0.717714
Cav1	-1.13	0.0465565
Cav2	1.08	0.401755
Cav3	1.69	0.247483
Cdc42	1.82	0.397265
Crk	-1	>0.9999999999
Crkl	-1.05	0.426493
Ctnnb1	-1.01	0.808611
Diaph1	1.05	0.53991
Dock1	-1.16	0.0396901
Dst	1.17	0.052695
Flna	1.09	0.0966369
Flnb	1.11	0.404622
Fyn	1.28	0.00204346
Grb2	-1.01	0.916116
Gsk3b	1.05	0.287145
Hras	-1.11	0.0152707
Ilk	1.02	0.506723
Itga1	1.26	0.103584
Itga11	1.18	0.416644
Itga2	1.64	0.0522196
Itga2b	1.29	0.116195
Itga3	1.03	0.855745
Itga4	1.31	0.081325
Itga5	-1	>0.9999999999
Itga6	1.06	0.136113
Itga7	1.03	0.850506
Itga8	1.25	0.11749
Itga9	1.07	0.528568
Itgal	1.3	0.315509
Itgam	-1.64	0.000199506
Itgav	-1.01	0.86071
Itgb1	1.01	0.772258
Itgb2	-1.36	0.0967303
Itgb3	1.08	0.476117
Itgb4	-1.06	0.192951
Itgb5	-1.2	0.0268052
Itgb6	2.1	0.00746428
Pak1	1.06	0.183925
Pak2	1.08	0.172172
Pak3	1.17	0.0332129
Pak4	1.11	0.22044
Parva	1.05	0.843444
Parvb	1.19	0.0275614
Parvg	-1.37	0.0220216
Pdpk1	1.06	0.328876
Pip5k1c	1.04	0.565277
Plec	1.17	0.0458796
Prkca	1.02	0.582083
Prkcb	1	0.940609
Prkcg	1.18	0.0277038
Pten	1.55	0.250241
Ptk2	-1.07	0.250425
Pxn	1.16	0.348518
Rac1	-1.11	0.0900518
Rac2	-1.15	0.448601
Raf1	1.11	0.213035
Rap1a	1.05	0.431895
Rap1b	1.02	0.288871
Rapgef1	1.16	0.0296097
Rasgrf1	1.01	0.872374
Rhoa	1.01	0.909397
Rock1	-1.04	0.772805
Rock2	1.03	0.800109
Shc1	-1.17	0.0984688
Sos1	1.09	0.221552
Sos2	1.05	0.564898
Src	1.15	0.0594935
Tln1	-1.07	0.589464
Tns1	1.01	0.896122
Vasp	-1.04	0.772521
Vav1	-1.29	0.0576297
Vav2	1.12	0.0735451
Vcl	1.1	0.0103571
Zyx	1.23	0.0171599

## Sheet: 80dpi comparison
Symbol	Up-Down Regulation (comparing to C57BL/6 80dpi n=4)
	CD11c-/- 80dpi n=4
	Fold Change	P value
Actn1	1.17	0.00350009
Actn2	1.07	0.496625
Actn4	-1.05	0.217743
Akt1	1.14	0.0313016
Akt2	1.11	0.202009
Akt3	1.61	0.383126
Arhgap5	1.15	0.0786246
Bcar1	-1.29	0.0118653
Capn2	1.06	0.501375
Cav1	1.29	0.030755
Cav2	1.15	0.00846559
Cav3	2.45	0.144807
Cdc42	1.08	0.0882551
Crk	1.13	0.0587006
Crkl	-1.02	0.689739
Ctnnb1	1.03	0.43875
Diaph1	1.12	0.192924
Dock1	1.03	0.677698
Dst	1.08	0.298241
Flna	1.04	0.579209
Flnb	1.11	0.417778
Fyn	-1.03	0.374183
Grb2	1.14	0.0319687
Gsk3b	1.08	0.230415
Hras	1.11	0.0156538
Ilk	1.16	0.0283321
Itga1	1.25	0.0419781
Itga11	-1.03	0.887524
Itga2	1.82	0.082595
Itga2b	1.37	0.0129296
Itga3	1.17	0.202245
Itga4	1.34	0.0856112
Itga5	1.19	0.571444
Itga6	1.14	0.0785176
Itga7	1.09	0.468237
Itga8	1.29	0.149935
Itga9	1.1	0.327962
Itgal	1.87	0.00882377
Itgam	-1.51	0.00113992
Itgav	1.13	0.155149
Itgb1	1.01	0.893243
Itgb2	1.02	0.887476
Itgb3	1.3	0.0309814
Itgb4	1.04	0.567691
Itgb5	1.04	0.652162
Itgb6	-1.15	0.67608
Pak1	1.11	0.0338749
Pak2	1.08	0.211751
Pak3	1.21	0.0178925
Pak4	-1.01	0.924099
Parva	1.03	0.572488
Parvb	1.11	0.191346
Parvg	-1.02	0.803515
Pdpk1	1.1	0.209388
Pip5k1c	-1.27	0.0123675
Plec	-1.12	0.264087
Prkca	-1.01	0.93402
Prkcb	1.09	0.381375
Prkcg	1.18	0.0230969
Pten	1.14	0.0398823
Ptk2	1	0.930598
Pxn	1.15	0.187267
Rac1	-1.03	0.542373
Rac2	1.06	0.702657
Raf1	-1.05	0.37744
Rap1a	1.07	0.279691
Rap1b	1.04	0.505869
Rapgef1	1.11	0.235172
Rasgrf1	-1.18	0.0186914
Rhoa	-1.02	0.691261
Rock1	1.14	0.163514
Rock2	1.09	0.075659
Shc1	-1.03	0.695265
Sos1	1.02	0.693648
Sos2	1.07	0.370608
Src	1.05	0.241006
Tln1	-1.1	0.119587
Tns1	1.03	0.730631
Vasp	-1.01	0.941259
Vav1	-1.06	0.407475
Vav2	1.08	0.267114
Vcl	1.16	0.0454283
Zyx	1.08	0.0764215

## Sheet: 120dpi comparion
Symbol	Up-Down Regulation (comparing to C57BL/6 120dpi n=4)
	CD11c-/- 120dpi n=4
	Fold Change	P value
Actn1	1.08	0.0546663
Actn2	1.05	0.685133
Actn4	1.05	0.190627
Akt1	1.15	0.011997
Akt2	1.01	0.876319
Akt3	-1.05	0.540502
Arhgap5	-1.39	0.287291
Bcar1	1.02	0.786457
Capn2	-1.04	0.623851
Cav1	1.02	0.806971
Cav2	1.03	0.662702
Cav3	1.74	0.0725695
Cdc42	-1	0.883086
Crk	1.01	0.878743
Crkl	-1.05	0.663531
Ctnnb1	1.03	0.435798
Diaph1	-1.06	0.379812
Dock1	-1.2	0.243816
Dst	-1.13	0.456775
Flna	1	>0.9999999999
Flnb	1	0.940668
Fyn	1.03	0.579699
Grb2	1.04	0.455378
Gsk3b	-1.01	0.821241
Hras	1.09	0.0177631
Ilk	1.08	0.172353
Itga1	-1.08	0.492795
Itga11	-1.18	0.631491
Itga2	1.23	0.450836
Itga2b	-1	0.965019
Itga3	1.05	0.680299
Itga4	1.13	0.241883
Itga5	1.02	0.910356
Itga6	-1.07	0.30141
Itga7	1.02	0.879815
Itga8	-1	>0.9999999999
Itga9	1	0.93316
Itgal	-1.57	0.26812
Itgam	-1.82	0.0013085
Itgav	-1.02	0.780037
Itgb1	1.05	0.596622
Itgb2	-1.13	0.46996
Itgb3	-1.13	0.504014
Itgb4	1.05	0.280235
Itgb5	1.06	0.474928
Itgb6	2.33	0.0785403
Pak1	1	>0.9999999999
Pak2	1.07	0.484846
Pak3	1.09	0.168752
Pak4	-1.12	0.0843153
Parva	-1.02	0.646597
Parvb	1.07	0.361187
Parvg	1.03	0.732578
Pdpk1	-1.23	0.0609575
Pip5k1c	1.07	0.192022
Plec	1.04	0.587257
Prkca	-1.05	0.562788
Prkcb	-1.12	0.185623
Prkcg	1.12	0.185751
Pten	1.03	0.629632
Ptk2	1.02	0.828858
Pxn	1.08	0.471571
Rac1	-1.15	0.0727669
Rac2	-1.07	0.598702
Raf1	-1.01	0.809701
Rap1a	-1.14	0.110243
Rap1b	1.03	0.696882
Rapgef1	1.04	0.678706
Rasgrf1	1.04	0.515773
Rhoa	-1.04	0.519249
Rock1	-1.06	0.569876
Rock2	1.02	0.665828
Shc1	-1.19	0.621662
Sos1	1.04	0.60567
Sos2	1.05	0.550494
Src	1.14	0.105946
Tln1	1.13	0.119037
Tns1	1.05	0.361412
Vasp	-1.06	0.419347
Vav1	1.01	0.949922
Vav2	1.07	0.45339
Vcl	-1.05	0.546794
Zyx	1.2	0.497155

## Sheet: Clinical comparison
Symbol	Up-Down Regulation (comparing to C57BL/6 Clinical n=4)
	CD11c-/- Clinical n=4
	Fold Change	P value
Actn1	1.15	0.0960361
Actn2	1.05	0.645607
Actn4	1.04	0.541192
Akt1	1.11	0.0303979
Akt2	-1.05	0.780273
Akt3	1	0.926727
Arhgap5	1.02	0.66544
Bcar1	1.02	0.720856
Capn2	-1.02	0.746634
Cav1	-1.18	0.300627
Cav2	-1.08	0.358419
Cav3	1.08	0.860259
Cdc42	1.01	0.887906
Crk	1.05	0.339717
Crkl	1.14	0.174559
Ctnnb1	-1.03	0.520186
Diaph1	1.2	0.0152392
Dock1	-1.13	0.103016
Dst	1.03	0.774877
Flna	-1.06	0.289071
Flnb	1.03	0.814975
Fyn	-1	>0.9999999999
Grb2	1.08	0.118779
Gsk3b	1.1	0.174892
Hras	1.05	0.092062
Ilk	1.02	0.624858
Itga1	1.12	0.188982
Itga11	1.07	0.708739
Itga2	1.15	0.690077
Itga2b	1.1	0.467458
Itga3	1.1	0.369794
Itga4	1.17	0.295454
Itga5	-1.06	0.581317
Itga6	-1.04	0.700968
Itga7	-1.09	0.605843
Itga8	1.09	0.624622
Itga9	1.11	0.300879
Itgal	-1.52	0.00819103
Itgam	-2.83	0.000363484
Itgav	1.02	0.759509
Itgb1	-1.12	0.0596268
Itgb2	-1.73	0.000854
Itgb3	-1.02	0.811163
Itgb4	-1.08	0.63107
Itgb5	-1.16	0.205314
Itgb6	2	0.0445637
Pak1	1.06	0.214255
Pak2	1.04	0.279141
Pak3	1.1	0.268139
Pak4	-1.05	0.786111
Parva	1.04	0.458293
Parvb	1.04	0.630668
Parvg	-1.35	0.0388211
Pdpk1	1.16	0.0883305
Pip5k1c	1.2	0.0612842
Plec	-1.05	0.751702
Prkca	1.15	0.223198
Prkcb	1.04	0.677732
Prkcg	1.29	0.0157413
Pten	1.2	0.00431663
Ptk2	1.07	0.431573
Pxn	1.01	0.894922
Rac1	-1.09	0.162844
Rac2	-1.2	0.0138505
Raf1	1.05	0.436703
Rap1a	-1.07	0.255037
Rap1b	-1.13	0.0126931
Rapgef1	1.22	0.13035
Rasgrf1	1.06	0.452049
Rhoa	-1.02	0.590191
Rock1	-1.01	0.902551
Rock2	1.16	0.0481022
Shc1	-1.06	0.422512
Sos1	1.12	0.101732
Sos2	1.2	0.0088178
Src	1.15	0.171387
Tln1	-1.12	0.251603
Tns1	1.09	0.573559
Vasp	-1.07	0.648054
Vav1	-1.23	0.00787083
Vav2	1.05	0.352567
Vcl	-1.04	0.486338
Zyx	1.09	0.381211
